# Supplementary material for: Environmental and Genetic Contributors to Salivary Testosterone Levels in Infants
Source: Front Endocrinol (Lausanne). 2014 Oct 30;5:187. doi: 10.3389/fendo.2014.00187 (PMC4214198; doi:10.3389/fendo.2014.00187)
Supplement: Supplementary file 1 [file Presentation_1.ZIP]

Archive with 10 entries (10 files):
- Demographic Interview.PDF
- Maternal Medication History.PDF
- Maternal Psych History V1.PDF
- Maternal Psych History V2.PDF
- Paternal Psych History.PDF
- Pregnancy Summary V1.PDF
- Pregnancy Summary V2.PDF
- Supplementary Appendices Captions.PDF
- Univariate SNP tests in the full sample.XLSX
- Univariate SNP tests in the subsample with low transferrin.XLSX
