# Supplementary material for: Environmental and Genetic Contributors to Salivary Testosterone Levels in Infants
Source: Front Endocrinol (Lausanne). 2014 Oct 30;5:187. doi: 10.3389/fendo.2014.00187 (PMC4214198; doi:10.3389/fendo.2014.00187)
Supplement: Supplementary file 1 [file Presentation_1.ZIP › Univariate SNP tests in the full sample.XLSX]

## Sheet: GWAS Male
SNP	beta.hat	lr	mChr	mPos	pval	pval.bf	pval.bh	gene
rs10923844	6.2552	13.4224	chr1	120059500	0.000248631	0.12705	0.0738267	HSD3B1
rs47340	5.65584	12.7967	chr22	43562829	0.000347232	0.177436	0.0738267	TSPO, TTLL12
rs2301267	5.65574	12.3823	chr2	48984391	0.000433425	0.22148	0.0738267	STON1-GTF2A1L, LHCGR
rs4245818	5.6114	8.61211	chr2	48985607	0.00333934	1	0.348339	STON1-GTF2A1L, LHCGR
rs988328	-6.60209	8.4197	chr6	152241150	0.00371176	1	0.348339	ESR1
rs72840204	-7.71526	8.24338	chr10	65378695	0.00409008	1	0.348339	REEP3
rs17161971	-8.8442	7.91751	chr7	99456721	0.00489587	1	0.357398	CYP3A43
rs74091680	7.75044	7.47275	chr12	57154822	0.00626399	1	0.382692	PRIM1, HSD17B6
rs12419334	4.62252	7.34094	chr11	71139472	0.00674017	1	0.382692	AP002387.1, DHCR7
rs13216134	-5.27145	6.33151	chr6	152328484	0.0118611	1	0.572483	ESR1
rs12797951	4.16646	6.26372	chr11	71143266	0.0123235	1	0.572483	AP002387.1, DHCR7
rs9362387	4.41316	5.70447	chr6	87793401	0.0169218	1	0.573829	RN7SKP209, CGA
rs138929	3.49407	5.53887	chr22	43562439	0.0185985	1	0.573829	TSPO, TTLL12
rs116970340	-6.8424	5.50792	chr17	40711768	0.0189305	1	0.573829	RP11-400F19.8, HSD17
rs736894	-3.82589	5.44059	chr11	71152258	0.019674	1	0.573829	DHCR7, RP11-660L16.2
rs881671	-10.6025	5.3214	chr8	59417107	0.0210651	1	0.573829	CYP7A1, RP11-114M5.3
rs12713012	-3.98495	5.30146	chr2	48904550	0.0213075	1	0.573829	STON1-GTF2A1L, GTF2A
rs12785878	3.93976	5.24448	chr11	71167449	0.0220165	1	0.573829	DHCR7, RP11-660L16.2
rs533486	-3.2487	5.16803	chr7	99440694	0.0230062	1	0.573829	CYP3A43
rs8190495	3.37828	5.1094	chr9	99061884	0.0237965	1	0.573829	HSD17B3
rs1255989	6.40127	5.03974	chr14	64658226	0.0247722	1	0.573829	SYNE2, ESR2
rs523349	-3.72703	4.95502	chr2	31805706	0.026015	1	0.573829	SRD5A2
rs632148	-3.68673	4.81961	chr2	31806031	0.0281377	1	0.573829	SRD5A2
rs2257401	4.81113	4.79788	chr7	99306685	0.0284947	1	0.573829	CYP3A7, AC069294.1
rs1357319	4.80099	4.77724	chr7	99310181	0.0288384	1	0.573829	CYP3A7, AC069294.1
rs66465244	-5.67362	4.65281	chr6	152407061	0.0310028	1	0.573829	ESR1
rs3778092	-5.67362	4.65281	chr6	152408273	0.0310028	1	0.573829	ESR1
rs10214867	6.02762	4.62863	chr6	152009654	0.0314427	1	0.573829	ESR1
rs13428575	-3.77166	4.20946	chr2	48938693	0.0401991	1	0.6604	STON1-GTF2A1L, GTF2A
rs4278698	-4.79322	4.19771	chr15	74664951	0.0404786	1	0.6604	CYP11A1, CTD-2311M21
rs9409407	-4.8916	4.14785	chr9	99055249	0.0416875	1	0.6604	HSD17B3
rs35866214	-3.85716	4.08569	chr2	48902578	0.0432477	1	0.6604	STON1-GTF2A1L, GTF2A
rs1076922	-3.35096	4.05282	chr22	43560962	0.0440976	1	0.6604	TSPO, TTLL12
rs11689544	-4.76596	4.02792	chr2	48909171	0.044753	1	0.6604	STON1-GTF2A1L, GTF2A
rs3798758	5.99888	3.86997	chr6	152421854	0.0491574	1	0.6604	ESR1
rs4363830	-3.86093	3.85191	chr15	74665055	0.0496894	1	0.6604	CYP11A1, CTD-2311M21
rs12032901	-7.15712	3.78755	chr1	119969998	0.0516351	1	0.6604	HSD3B2, RP5-871G17.5
rs5759199	-3.36974	3.75889	chr22	43551513	0.0525273	1	0.6604	TSPO
rs488133	3.36371	3.69691	chr6	152125444	0.0545132	1	0.6604	ESR1, RP3-443C4.2
rs62471929	-5.58608	3.69321	chr7	99274316	0.0546344	1	0.6604	CYP3A5
rs10504255	3.62819	3.6373	chr8	59398461	0.0564986	1	0.6604	CYP7A1
rs9479193	-3.44798	3.52317	chr6	152394779	0.0605167	1	0.6604	ESR1
rs806645	-3.27174	3.52287	chr2	31807940	0.0605277	1	0.6604	SRD5A2
rs10916	3.26365	3.5193	chr2	38297170	0.0606579	1	0.6604	RMDN2, RMDN2-AS1, CY
rs8007972	4.32599	3.51403	chr14	64564527	0.0608513	1	0.6604	SYNE2, ESR2, MIR548H
rs193103	3.25472	3.48612	chr2	38315020	0.0618853	1	0.6604	CYP1B1, CYP1B1-AS1
rs1152595	3.15661	3.41474	chr14	64674981	0.0646168	1	0.6604	SYNE2, ESR2
rs56058466	4.23921	3.35628	chr2	38328870	0.0669491	1	0.6604	CYP1B1, CYP1B1-AS1
rs4952922	3.99998	3.29175	chr2	48961396	0.0696288	1	0.6604	STON1-GTF2A1L, GTF2A
rs11897846	2.93735	3.29129	chr2	48956512	0.0696482	1	0.6604	STON1-GTF2A1L, GTF2A
rs11970277	-5.94475	3.2721	chr6	152441660	0.0704675	1	0.6604	ESR1, SYNE1
rs12154178	2.69037	3.26901	chr6	152251080	0.0706002	1	0.6604	ESR1
rs10495960	3.97275	3.25503	chr2	48960032	0.0712047	1	0.6604	STON1-GTF2A1L, GTF2A
rs2031367	3.38837	3.21191	chr6	87807180	0.0731039	1	0.6604	CGA
rs7561278	-3.5699	3.15937	chr2	48954905	0.0754925	1	0.6604	STON1-GTF2A1L, GTF2A
rs162557	3.23628	3.13016	chr2	38305451	0.0768564	1	0.6604	CYP1B1, CYP1B1-AS1
rs12618729	3.67546	3.07221	chr2	48937349	0.0796411	1	0.6604	STON1-GTF2A1L, GTF2A
rs1884722	-3.54401	3.02571	chr2	31748207	0.0819546	1	0.6604	SRD5A2, AL133247.2
rs7371084	4.21819	2.97696	chr2	48939953	0.084458	1	0.6604	STON1-GTF2A1L, GTF2A
rs13138607	2.91405	2.93712	chr4	68621550	0.086565	1	0.6604	RP11-453E17.1, GNRHR
rs1364284	3.44911	2.91728	chr16	82136254	0.0876353	1	0.6604	HSD17B2, RP11-510J16
rs7058445	2.0233	2.91676	chrX	7172508	0.0876637	1	0.6604	STS
rs1256063	5.18177	2.89841	chr14	64702217	0.088667	1	0.6604	SYNE2, ESR2
rs113803069	-4.385	2.88516	chr10	65328326	0.0893991	1	0.6604	REEP3
rs974483	-2.6831	2.86882	chr4	68615500	0.0903111	1	0.6604	RP11-453E17.1, GNRHR
rs9322335	2.90009	2.85799	chr6	152200129	0.0909213	1	0.6604	ESR1
rs162562	2.92062	2.85022	chr2	38297515	0.0913612	1	0.6604	RMDN2, RMDN2-AS1, CY
rs1004467	4.04345	2.84819	chr10	104594507	0.0914768	1	0.6604	CYP17A1, CYP17A1-AS1
rs7897379	2.5703	2.84296	chr10	65301725	0.091775	1	0.6604	REEP3
rs6530079	-1.98122	2.83614	chrX	7277081	0.0921653	1	0.6604	STS
rs9340978	5.83589	2.83589	chr6	152333945	0.0921799	1	0.6604	ESR1
rs60314960	-5.08347	2.81168	chr2	38291043	0.0935804	1	0.6604	RMDN2, RMDN2-AS1, CY
rs7920036	2.53714	2.79831	chr10	65293860	0.0943638	1	0.6604	REEP3
rs9332975	-3.36028	2.77686	chr2	31750417	0.0956352	1	0.6604	SRD5A2, AL133247.2
rs7161192	2.69597	2.73744	chr14	64637147	0.0980215	1	0.665031	SYNE2, ESR2
rs3808607	2.63938	2.71481	chr8	59412924	0.0994206	1	0.665031	CYP7A1, RP11-114M5.3
rs7082470	2.48233	2.67798	chr10	65277026	0.101745	1	0.665031	REEP3
rs2966244	-5.46775	2.67025	chr16	82114741	0.10224	1	0.665031	HSD17B2, RP11-510J16
rs7085018	2.47955	2.66136	chr10	65286667	0.102813	1	0.665031	REEP3
rs3792246	2.58941	2.61695	chr2	48899150	0.105727	1	0.671108	STON1-GTF2A1L, GTF2A
rs60045886	4.1096	2.6072	chr14	64565235	0.106379	1	0.671108	SYNE2, ESR2, MIR548H
rs1042578	-2.92212	2.47465	chr2	31749714	0.115695	1	0.678268	SRD5A2, AL133247.2
rs5031002	3.67809	2.46688	chrX	66942625	0.116269	1	0.678268	AR
rs9889094	-5.35387	2.46612	chr16	82115148	0.116325	1	0.678268	HSD17B2, RP11-510J16
rs41301394	2.86122	2.45006	chr7	75612803	0.117521	1	0.678268	POR, TMEM120A
rs10224569	6.04055	2.43283	chr7	99248304	0.118818	1	0.678268	CYP3A5
rs7075302	2.38329	2.43256	chr10	65381740	0.118839	1	0.678268	REEP3
rs3847327	2.38329	2.43256	chr10	65382328	0.118839	1	0.678268	REEP3
rs11682325	4.70803	2.39185	chr2	48899807	0.121969	1	0.678268	STON1-GTF2A1L, GTF2A
rs6977165	-4.32796	2.3559	chr7	99269397	0.12481	1	0.678268	CYP3A5
rs6956305	-4.267	2.34299	chr7	99241310	0.125848	1	0.678268	GS1-259H13.7, CYP3A5
rs2144025	2.69038	2.32537	chr6	152307706	0.12728	1	0.678268	ESR1
rs12542233	2.38658	2.31407	chr8	59414401	0.128208	1	0.678268	CYP7A1, RP11-114M5.3
rs6671149	-5.46081	2.2925	chr1	120050300	0.13	1	0.678268	HSD3B1
rs7901110	-3.29436	2.28893	chr10	65348733	0.1303	1	0.678268	REEP3
rs9322336	3.34341	2.28163	chr6	152200430	0.130914	1	0.678268	ESR1
rs2228480	-3.00258	2.26695	chr6	152420095	0.13216	1	0.678268	ESR1
rs4952222	-4.91293	2.26204	chr2	31799863	0.132579	1	0.678268	SRD5A2
rs932742	-2.98345	2.26097	chr6	87804685	0.132671	1	0.678268	CGA
rs9939740	2.52441	2.26024	chr16	82121981	0.132734	1	0.678268	HSD17B2, RP11-510J16
rs28539499	-4.82667	2.22137	chr7	99386532	0.136113	1	0.684388	CYP3A4
rs5751444	-2.43454	2.20981	chr22	43562434	0.137135	1	0.684388	TSPO, TTLL12
rs1524159	-3.62368	2.19714	chr2	48863909	0.138267	1	0.684388	STON1-GTF2A1L, GTF2A
rs9322354	-2.7242	2.1858	chr6	152382014	0.139288	1	0.684388	ESR1
rs7743290	-2.45274	2.14013	chr6	152309132	0.14349	1	0.698319	ESR1
rs58712424	4.70051	2.08158	chr15	74635105	0.149086	1	0.718706	CCDC33, CYP11A1, CTD
rs35125065	-2.71665	1.9714	chr2	48904659	0.160299	1	0.759563	STON1-GTF2A1L, GTF2A
rs112847227	-4.86844	1.94357	chr1	162775448	0.163282	1	0.759563	HSD17B7
rs28383050	-3.15073	1.94306	chr2	31758191	0.163337	1	0.759563	SRD5A2, AL133247.2
rs827419	2.71616	1.92539	chr6	152177663	0.165263	1	0.759563	ESR1
rs1256049	4.62736	1.89648	chr14	64724051	0.168472	1	0.759563	ESR2
rs8192879	2.38244	1.89593	chr8	59403576	0.168534	1	0.759563	CYP7A1
rs10761781	2.29088	1.8934	chr10	65284603	0.168819	1	0.759563	REEP3
rs8190478	2.1146	1.88778	chr9	99064883	0.169452	1	0.759563	HSD17B3
rs10264272	5.31282	1.86318	chr7	99262835	0.172258	1	0.765426	CYP3A5
rs17326656	2.53489	1.8258	chr2	48962291	0.176624	1	0.777835	STON1-GTF2A1L, GTF2A
rs543648	2.13727	1.8063	chr6	152110944	0.178952	1	0.777835	ESR1
rs12204714	2.07151	1.80079	chr6	152235339	0.179618	1	0.777835	ESR1
rs2250122	2.45871	1.76615	chr6	152443468	0.183859	1	0.789511	ESR1, SYNE1
rs11788621	-2.09076	1.75235	chr9	99069230	0.185581	1	0.790268	HSD17B3
rs9340835	1.96862	1.73041	chr6	152199931	0.188358	1	0.790646	ESR1
rs9294365	-2.30051	1.72723	chr6	87792908	0.188765	1	0.790646	RN7SKP209, CGA
rs6971	2.12519	1.70541	chr22	43558926	0.191582	1	0.795924	TSPO, TTLL12
rs17148944	3.21932	1.65696	chr7	75601867	0.198014	1	0.81067	POR
rs10822179	2.22606	1.65119	chr10	65280164	0.198797	1	0.81067	REEP3
rs944050	3.4496	1.64317	chr14	64700045	0.199891	1	0.81067	SYNE2, ESR2
rs1884051	1.82941	1.61864	chr6	152283279	0.203281	1	0.817927	ESR1
rs728524	3.28653	1.57762	chr6	152303437	0.209103	1	0.834779	ESR1
rs2982896	2.24132	1.55016	chr6	152399493	0.213112	1	0.842404	ESR1
rs4986942	-3.78793	1.54207	chr4	68619601	0.21431	1	0.842404	RP11-453E17.1, GNRHR
rs3754838	-2.7253	1.52634	chr2	31808300	0.216663	1	0.845152	SRD5A2
rs1255976	1.91241	1.49736	chr14	64643222	0.221077	1	0.855837	SYNE2, ESR2
rs2684875	-3.99012	1.46311	chr1	162782145	0.226436	1	0.86999	HSD17B7
rs9341062	-2.98732	1.40271	chr6	152419079	0.23627	1	0.889186	ESR1
rs107402	2.12872	1.39022	chr22	43563711	0.238367	1	0.889186	TSPO, TTLL12
rs7174997	-2.3331	1.37683	chr15	51622128	0.240641	1	0.889186	CYP19A1, RP11-108K3.
rs56119175	-3.4268	1.36862	chr1	120051520	0.242049	1	0.889186	HSD3B1
rs73781083	-3.26701	1.36749	chr6	152388479	0.242243	1	0.889186	ESR1
rs6557168	1.86276	1.35747	chr6	152201201	0.243977	1	0.889186	ESR1
rs7804806	1.91781	1.34917	chr7	75595682	0.245423	1	0.889186	POR
rs3798577	1.81366	1.33062	chr6	152421130	0.248695	1	0.889186	ESR1
rs66630638	-2.16203	1.3295	chr4	56231728	0.248894	1	0.889186	SRD5A3, SRD5A3-AS1
rs41296536	-1.8563	1.32911	chr7	75599687	0.248963	1	0.889186	POR
rs72727199	2.54261	1.31142	chr15	51578440	0.252137	1	0.889186	RP11-108K3.1, CYP19A
rs35372579	-2.77391	1.29988	chr2	48864219	0.254234	1	0.889186	STON1-GTF2A1L, GTF2A
rs10235630	-2.00059	1.27588	chr7	99466587	0.258666	1	0.889186	CYP3A43, CTD-3244O18
rs2899472	2.14725	1.27061	chr15	51516055	0.259652	1	0.889186	RP11-108K3.1, CYP19A
rs6973	-1.86661	1.26581	chr22	43559137	0.260555	1	0.889186	TSPO, TTLL12
rs2941740	1.80713	1.26337	chr6	152009638	0.261013	1	0.889186	ESR1
rs2982573	1.80713	1.26337	chr6	152010534	0.261013	1	0.889186	ESR1
rs10423795	1.69502	1.23954	chr19	49523088	0.265559	1	0.896544	RUVBL2, LHB, CTB-60B
rs28451617	4.59002	1.22767	chr7	99332765	0.26786	1	0.896544	CYP3A7
rs827420	1.88031	1.22472	chr6	152177529	0.268437	1	0.896544	ESR1
rs8054931	-4.45467	1.20002	chr16	82066971	0.273318	1	0.902269	HSD17B2
rs162558	2.15302	1.19062	chr2	38304079	0.275204	1	0.902269	RMDN2, RMDN2-AS1, CY
rs4403552	1.54556	1.17367	chrX	7243304	0.278648	1	0.902269	STS
rs41334947	-3.22915	1.1648	chr14	64560091	0.280473	1	0.902269	SYNE2, ESR2, MIR548H
rs2781377	-3.22915	1.1648	chr14	64560092	0.280473	1	0.902269	SYNE2, ESR2, MIR548H
rs680055	2.81959	1.14532	chr7	99457605	0.284531	1	0.902269	CYP3A43, CTD-3244O18
rs12150660	-2.39037	1.13262	chr17	7521915	0.287218	1	0.902269	FXR2, snoU13, AC0074
rs3815455	1.81972	1.11861	chr7	75611756	0.290219	1	0.902269	POR, TMEM120A
rs2959003	-1.63081	1.11224	chr15	74628891	0.291596	1	0.902269	CCDC33, CYP11A1
rs7562693	-1.65841	1.09079	chr2	48953349	0.296296	1	0.902269	STON1-GTF2A1L, GTF2A
rs9359730	-2.03157	1.08194	chr6	87794580	0.298263	1	0.902269	RN7SKP209, CGA
rs3020332	1.58037	1.07388	chr6	152008924	0.300071	1	0.902269	ESR1
rs6201	-2.78625	1.07085	chr1	120054215	0.300753	1	0.902269	HSD3B1
rs11635047	-1.67077	1.06464	chr15	74627672	0.30216	1	0.902269	CCDC33, CYP11A1
rs62479404	1.94824	1.05392	chr7	75526271	0.304606	1	0.902269	RHBDD2, POR
rs11738248	-1.69742	1.05192	chr5	6657494	0.305065	1	0.902269	SRD5A1
rs6965239	-2.53969	1.04562	chr7	99303971	0.306517	1	0.902269	CYP3A7, AC069294.1
rs3003921	1.73271	1.04363	chr6	152279514	0.30698	1	0.902269	ESR1
rs78024908	2.68353	1.03957	chr16	82066906	0.307921	1	0.902269	HSD17B2
rs1256040	1.69004	1.0389	chr14	64738394	0.308076	1	0.902269	ESR2
rs75730897	-1.93254	1.01942	chr6	32006886	0.312657	1	0.902269	C4B, C4B-AS1, CYP21A
rs112800586	-1.25988	1.00961	chrX	8916263	0.314997	1	0.902269
rs1524152	-1.85898	1.00623	chr2	48904842	0.315807	1	0.902269	STON1-GTF2A1L, GTF2A
rs12691180	-2.00987	0.997566	chr2	31766050	0.3179	1	0.902269	SRD5A2, AL133247.2
rs3020407	1.806	0.975447	chr6	152307261	0.323325	1	0.902269	ESR1
rs2972626	-1.65478	0.958065	chr19	48392499	0.327675	1	0.902269	SULT2A1, AC124853.1
rs10280802	1.9041	0.957668	chr7	75529137	0.327775	1	0.902269	POR
rs6755901	-1.96784	0.956803	chr2	48925746	0.327994	1	0.902269	STON1-GTF2A1L, GTF2A
rs10957057	1.88936	0.946508	chr8	59400340	0.33061	1	0.902269	CYP7A1
rs700519	2.93214	0.942204	chr15	51507968	0.331712	1	0.902269	RP11-108K3.1, CYP19A
rs2208532	-1.42959	0.922154	chr2	31788989	0.33691	1	0.902269	SRD5A2, AL133247.2
rs1800440	1.99773	0.916903	chr2	38298139	0.338289	1	0.902269	RMDN2, RMDN2-AS1, CY
rs2956355	2.70481	0.915202	chr2	48980375	0.338738	1	0.902269	STON1-GTF2A1L, LHCGR
rs7016594	-1.50082	0.902443	chr8	143950352	0.342127	1	0.902269	GML, CYP11B1
rs13421618	-2.22065	0.900895	chr2	48945954	0.342542	1	0.902269	STON1-GTF2A1L, GTF2A
rs1057868	1.66628	0.89683	chr7	75615006	0.343633	1	0.902269	POR, TMEM120A
rs34459388	2.00172	0.894239	chr4	56218103	0.344331	1	0.902269	SRD5A3, FCF1P8
rs30434	-1.5136	0.892751	chr5	6673322	0.344733	1	0.902269	SRD5A1, CTD-2044J15.
rs866457	-1.49595	0.888206	chr6	151982413	0.345964	1	0.902269	ESR1
rs8027683	1.87928	0.886422	chr15	51627561	0.346449	1	0.902269	CYP19A1, GLDN
rs11070844	1.87928	0.886422	chr15	51627794	0.346449	1	0.902269	CYP19A1, GLDN
rs248793	-1.46024	0.88494	chr5	6633779	0.346852	1	0.902269	NSUN2, SRD5A1
rs17201112	2.53534	0.879587	chr8	25275527	0.348315	1	0.902269	DOCK5, GNRH1, RP11-3
rs12721620	-2.74411	0.875382	chr7	99358615	0.34947	1	0.902269	CYP3A4
rs3020306	-1.3863	0.858843	chr6	152065886	0.354063	1	0.902269	ESR1
rs12280295	2.71487	0.854166	chr11	71168264	0.355377	1	0.902269	DHCR7, RP11-660L16.2
rs722208	-1.41905	0.854114	chr6	152322885	0.355391	1	0.902269	ESR1
rs531241	-1.42914	0.852566	chr5	6637380	0.355828	1	0.902269	NSUN2, SRD5A1
rs8061420	-1.41196	0.849585	chr16	82082010	0.35667	1	0.902269	HSD17B2, RP11-510J16
rs10411015	1.43482	0.838906	chr19	49515979	0.35971	1	0.904217	RUVBL2, LHB, CTB-60B
rs12101686	1.72316	0.826589	chr15	51625703	0.363261	1	0.904217	CYP19A1, GLDN
rs4986938	-1.64323	0.822114	chr14	64699816	0.364563	1	0.904217	SYNE2, ESR2
rs2445761	1.50716	0.807327	chr15	51615616	0.368912	1	0.904217	CYP19A1, RP11-108K3.
rs62442039	2.96881	0.803975	chr6	152158090	0.369907	1	0.904217	ESR1
rs7190839	4.20537	0.802201	chr16	82065262	0.370436	1	0.904217	HSD17B2
rs10822184	1.46106	0.796231	chr10	65337153	0.372223	1	0.904217	REEP3
rs2277339	2.53448	0.792895	chr12	57146069	0.373226	1	0.904217	PRIM1, HSD17B6
rs2687074	-3.36912	0.781056	chr7	99316423	0.376818	1	0.904217	CYP3A7, AC069294.1
rs2470145	-2.85146	0.78075	chr15	51619138	0.376912	1	0.904217	CYP19A1, RP11-108K3.
rs72729205	2.61104	0.772988	chr15	51596556	0.379294	1	0.904217	CYP19A1
rs12470196	-1.48109	0.771908	chr2	31763752	0.379627	1	0.904217	SRD5A2, AL133247.2
rs10432667	1.57148	0.76808	chr2	48873978	0.380812	1	0.904217	STON1-GTF2A1L, GTF2A
rs12537277	1.46572	0.76304	chr7	75588704	0.382379	1	0.904217	POR
rs4728533	1.82061	0.755608	chr7	75586536	0.384707	1	0.904217	POR
rs2025444	1.40456	0.738845	chr9	98994706	0.390031	1	0.904217	HSD17B3, AL160269.1
rs6725150	-2.10972	0.73702	chr2	48907086	0.390617	1	0.904217	STON1-GTF2A1L, GTF2A
rs17685	1.54834	0.731202	chr7	75616105	0.392494	1	0.904217	POR, TMEM120A, STYXL
rs2813549	1.70958	0.723206	chr6	152441239	0.395094	1	0.904217	ESR1, SYNE1
rs3020331	1.33368	0.717798	chr6	152008780	0.396867	1	0.904217	ESR1
rs6557164	1.77315	0.712658	chr6	152002932	0.398563	1	0.904217	ESR1
rs11753367	-1.43898	0.712111	chr6	87791505	0.398744	1	0.904217	RN7SKP209, CGA
rs2910393	-1.76814	0.703384	chr19	48381128	0.401649	1	0.904217	SULT2A1
rs5934916	-1.8061	0.702588	chrX	7215434	0.401915	1	0.904217	STS
rs35365822	-1.60199	0.700851	chr6	152270364	0.402498	1	0.904217	ESR1
rs8190581	2.67487	0.698028	chr9	98995852	0.403447	1	0.904217	HSD17B3, AL160269.1
rs10876920	1.14101	0.680764	chr12	57176175	0.409324	1	0.906231	HSD17B6
rs10954724	-1.24904	0.680289	chr7	75597545	0.409487	1	0.906231	POR
rs10876921	1.1367	0.675647	chr12	57176186	0.41109	1	0.906231	HSD17B6
rs10142318	-1.5906	0.670967	chr14	64604281	0.412715	1	0.906231	SYNE2, ESR2
rs4659175	1.40237	0.669537	chr1	119956473	0.413213	1	0.906231	HSD3B2
rs3020314	1.20154	0.662989	chr6	152270672	0.415507	1	0.907367	ESR1
rs10211237	1.58316	0.637288	chr2	38323935	0.424694	1	0.909702	CYP1B1, CYP1B1-AS1
rs138919	1.3096	0.636437	chr22	43560112	0.425004	1	0.909702	TSPO, TTLL12
rs1559154	1.22542	0.632051	chr19	49515287	0.426604	1	0.909702	RUVBL2, LHB, CTB-60B
rs800667	-1.88062	0.628811	chr7	99447241	0.427792	1	0.909702	CYP3A43
rs7584253	1.38355	0.628366	chr2	48927246	0.427955	1	0.909702	STON1-GTF2A1L, GTF2A
rs5978990	-0.888546	0.626411	chrX	8909398	0.428675	1	0.909702
rs1256062	1.49534	0.615449	chr14	64703318	0.432743	1	0.909702	ESR2
rs62059833	-1.30123	0.609919	chr17	7514544	0.434818	1	0.909702	FXR2, snoU13, AC0074
rs296390	1.69061	0.595369	chr19	48368777	0.44035	1	0.909702	TPRX2P, CTD-3098H1.2
rs17081685	-2.31572	0.577972	chr6	152116655	0.447108	1	0.909702	ESR1
rs2248586	1.28412	0.574634	chr6	152095332	0.448423	1	0.909702	ESR1
rs2414095	1.28265	0.572878	chr15	51524292	0.449117	1	0.909702	RP11-108K3.1, CYP19A
rs2982712	-1.24814	0.568138	chr6	152358179	0.451	1	0.909702	ESR1
rs6185	1.48485	0.562527	chr8	25280800	0.453244	1	0.909702	DOCK5, GNRH1, RP11-3
rs34070858	-1.53529	0.556007	chr6	152442472	0.455873	1	0.909702	ESR1, SYNE1
rs2295190	-1.53529	0.556007	chr6	152443744	0.455873	1	0.909702	ESR1, SYNE1
rs9322334	1.47809	0.546836	chr6	152200041	0.459613	1	0.909702	ESR1
rs11932035	-1.44356	0.544346	chr4	68615244	0.460637	1	0.909702	RP11-453E17.1, GNRHR
rs5934505	0.920432	0.540142	chrX	8913826	0.462374	1	0.909702
rs35335733	1.15974	0.538021	chr4	74266983	0.463254	1	0.909702	ALB
rs10140457	2.38435	0.531994	chr14	64716693	0.46577	1	0.909702	ESR2
rs592389	1.10153	0.530963	chr17	40707444	0.466202	1	0.909702	RP11-400F19.8, HSD17
rs7606923	-2.829	0.527894	chr2	38306855	0.467494	1	0.909702	CYP1B1, CYP1B1-AS1
rs7788926	1.74144	0.525964	chr7	75619650	0.468309	1	0.909702	POR, TMEM120A, STYXL
rs1843090	-1.15251	0.525946	chr15	74643034	0.468316	1	0.909702	CYP11A1, CTD-2311M21
rs58100701	1.25524	0.525774	chr2	48975298	0.468389	1	0.909702	STON1-GTF2A1L, LHCGR
rs9444470	1.04747	0.525423	chr6	87801536	0.468537	1	0.909702	RN7SKP209, CGA
rs10149314	-1.30836	0.524092	chr14	64571910	0.469101	1	0.909702	SYNE2, ESR2
rs13396590	1.82359	0.521344	chr2	48873662	0.470269	1	0.909702	STON1-GTF2A1L, GTF2A
rs3020304	-1.0356	0.521221	chr6	152064464	0.470321	1	0.909702	ESR1
rs3891650	-2.18494	0.517843	chr14	64620971	0.471763	1	0.909702	SYNE2, ESR2
rs6749019	-1.15362	0.501541	chr2	31797811	0.478824	1	0.910208	SRD5A2, AL133247.2
rs2470157	-1.99397	0.495072	chr15	51589900	0.481673	1	0.910208	RP11-108K3.1, CYP19A
rs57484470	-1.91642	0.486305	chr22	43545077	0.48558	1	0.910208	MCAT, TSPO
rs11632698	-1.10593	0.485257	chr15	74637867	0.486051	1	0.910208	CCDC33, CYP11A1, CTD
rs113247855	-0.937802	0.482168	chrX	8912871	0.487442	1	0.910208
rs9341249	-3.1162	0.479437	chr2	38301803	0.488677	1	0.910208	RMDN2, RMDN2-AS1, CY
rs9383963	-1.25249	0.478309	chr6	152436158	0.489189	1	0.910208	ESR1, SYNE1
rs1017242	-1.21051	0.476609	chr16	82125784	0.489962	1	0.910208	HSD17B2, RP11-510J16
rs9397463	-1.38971	0.46141	chr6	152304328	0.496966	1	0.910208	ESR1
rs2042429	-0.983666	0.458668	chr16	82113471	0.498247	1	0.910208	HSD17B2, RP11-510J16
rs2617266	-1.33103	0.454436	chr2	38302544	0.500236	1	0.910208	RMDN2, RMDN2-AS1, CY
rs3020343	-1.01997	0.452731	chr6	152054363	0.501041	1	0.910208	ESR1
rs17523880	-1.74013	0.452233	chr15	51592543	0.501277	1	0.910208	RP11-108K3.1, CYP19A
rs2982557	-1.01214	0.445986	chr6	152056369	0.504247	1	0.910208	ESR1
rs2982560	-1.01214	0.445986	chr6	152055606	0.504247	1	0.910208	ESR1
rs3020345	-1.01214	0.445986	chr6	152056368	0.504247	1	0.910208	ESR1
rs1256065	1.09057	0.443921	chr14	64698932	0.505236	1	0.910208	SYNE2, ESR2
rs9340799	1.19301	0.443297	chr6	152163381	0.505536	1	0.910208	ESR1
rs851985	1.03333	0.442602	chr6	152020390	0.505869	1	0.910208	ESR1
rs13251066	1.04528	0.435746	chr8	59417753	0.509183	1	0.911001	CYP7A1, RP11-114M5.3
rs2982554	-1.00234	0.431267	chr6	152058010	0.511368	1	0.911001	ESR1
rs12439137	2.1046	0.429963	chr15	51516304	0.512007	1	0.911001	RP11-108K3.1, CYP19A
rs2066474	-1.23163	0.426155	chr9	99064425	0.513881	1	0.911001	HSD17B3
rs10137972	-1.70222	0.416759	chr14	64557734	0.518559	1	0.911001	SYNE2, ESR2, MIR548H
rs232535	1.14177	0.414088	chr2	38332303	0.519902	1	0.911001	CYP1B1, CYP1B1-AS1
rs77255806	-2.29402	0.413667	chr6	152003136	0.520114	1	0.911001	ESR1
rs6965343	-0.938837	0.41276	chr7	75592925	0.520572	1	0.911001	POR
rs1256059	1.05398	0.400969	chr14	64710417	0.526589	1	0.918386	ESR2
rs3020443	1.24609	0.394167	chr14	64792340	0.530117	1	0.921395	ESR2, RP11-544I20.2
rs2077647	0.988957	0.389394	chr6	152129077	0.532618	1	0.922603	ESR1, RP3-443C4.2
rs10204790	1.70446	0.381718	chr2	48876513	0.536685	1	0.923427	STON1-GTF2A1L, GTF2A
rs2932766	-1.12421	0.380238	chr19	48390424	0.537476	1	0.923427	SULT2A1
rs1419745	-1.80121	0.374869	chr7	99260092	0.540362	1	0.923427	CYP3A5
rs17307280	-0.654015	0.37325	chrX	8916646	0.541238	1	0.923427
rs2982575	-0.905323	0.366158	chr6	152069791	0.545106	1	0.923427	ESR1
rs8018687	-1.30974	0.356852	chr14	64694082	0.55026	1	0.923427	SYNE2, ESR2
rs28737229	0.910835	0.355636	chr7	75536736	0.55094	1	0.923427	POR, MIR4651
rs74137774	1.71883	0.346827	chr10	65380751	0.555915	1	0.923427	REEP3
rs9397485	-1.08194	0.345819	chr6	152434828	0.556489	1	0.923427	ESR1, SYNE1
rs79177909	1.5618	0.34385	chr6	152105088	0.557615	1	0.923427	ESR1
rs7158393	-1.11187	0.342684	chr14	64594660	0.558284	1	0.923427	SYNE2, ESR2
rs934633	-2.01333	0.335928	chr15	51500494	0.562189	1	0.923427	RP11-108K3.1, CYP19A
rs2476923	0.884108	0.33432	chr9	99021661	0.563126	1	0.923427	HSD17B3, RP11-240L7.
rs9340944	1.2301	0.333346	chr6	152313718	0.563695	1	0.923427	ESR1
rs3829768	-2.42769	0.33287	chr14	64761594	0.563974	1	0.923427	ESR2
rs9383939	1.19035	0.332517	chr6	152006178	0.564181	1	0.923427	ESR1
rs72621420	-1.07564	0.326348	chr9	99052343	0.567817	1	0.923427	HSD17B3
rs3751592	-1.00581	0.323575	chr15	51606578	0.569467	1	0.923427	CYP19A1, RP11-108K3.
rs3020368	1.47856	0.321943	chr6	152371190	0.570442	1	0.923427	ESR1
rs851975	0.995092	0.321388	chr6	152031303	0.570775	1	0.923427	ESR1
rs28365094	1.39402	0.319139	chr7	99250475	0.572126	1	0.923427	CYP3A5
rs17081679	1.644	0.312649	chr6	152101823	0.576059	1	0.923427	ESR1
rs10176989	-1.17194	0.304288	chr2	48982868	0.581207	1	0.923427	STON1-GTF2A1L, LHCGR
rs7538367	-1.79645	0.299921	chr1	162768367	0.583932	1	0.923427	HSD17B7
rs2805053	0.949284	0.299682	chr1	162781787	0.584082	1	0.923427	HSD17B7
rs113318535	-0.693417	0.298091	chrX	8913223	0.585082	1	0.923427
rs12525163	0.936473	0.296871	chr6	152040291	0.585851	1	0.923427	ESR1
rs8063114	1.69099	0.295397	chr16	82064500	0.586783	1	0.923427	HSD17B2
rs4802535	0.84734	0.292659	chr19	49514814	0.588521	1	0.923427	RUVBL2, LHB, CTB-60B
rs1134095	-0.838254	0.292021	chr8	143954290	0.588928	1	0.923427	GML, CYP11B1
rs35610027	-0.941545	0.29173	chr4	68605396	0.589114	1	0.923427	RP11-453E17.1, GNRHR
rs1256031	0.897573	0.282847	chr14	64746179	0.594841	1	0.929553	ESR2
rs2910400	-0.880426	0.275654	chr19	48394042	0.599564	1	0.934077	SULT2A1, AC124853.1
rs2868177	-0.838658	0.269864	chr7	75589903	0.603423	1	0.937228	POR
rs16964211	1.22685	0.266886	chr15	51530495	0.605428	1	0.937228	RP11-108K3.1, CYP19A
rs59319662	0.939124	0.264435	chr9	99068024	0.607089	1	0.937228	HSD17B3
rs6937568	1.87796	0.257219	chr6	152153964	0.612037	1	0.939569	ESR1
rs10175368	-1.03574	0.256865	chr2	38307861	0.612282	1	0.939569	CYP1B1, CYP1B1-AS1
rs2982562	-0.749079	0.24749	chr6	152052601	0.618848	1	0.943048	ESR1
rs12212176	1.28474	0.246308	chr6	152310007	0.619687	1	0.943048	ESR1
rs166049	-1.17997	0.245643	chr5	6632295	0.62016	1	0.943048	NSUN2, SRD5A1
rs296381	1.17453	0.243162	chr19	48371102	0.621932	1	0.943048	TPRX2P, CTD-3098H1.2
rs4953617	-1.54759	0.235253	chr2	48953209	0.627656	1	0.944598	STON1-GTF2A1L, GTF2A
rs7003319	-0.751354	0.232854	chr8	143954747	0.629415	1	0.944598	GML, CYP11B1
rs4736312	-0.744676	0.22948	chr8	143953937	0.63191	1	0.944598	GML, CYP11B1
rs5299	-0.744676	0.22948	chr8	143955471	0.63191	1	0.944598	GML, CYP11B1
rs10136662	-0.853209	0.225568	chr14	64597186	0.63483	1	0.944598	SYNE2, ESR2
rs4149448	1.17386	0.212974	chr19	48386357	0.644446	1	0.944598	SULT2A1
rs72553972	1.13728	0.20958	chr7	75544268	0.647097	1	0.944598	POR, MIR4651, RPL7L1
rs17037563	1.08966	0.208706	chr2	48926788	0.647784	1	0.944598	STON1-GTF2A1L, GTF2A
rs7450824	-0.859258	0.206532	chr6	152438103	0.6495	1	0.944598	ESR1, SYNE1
rs12713013	-1.38158	0.204726	chr2	48937154	0.650933	1	0.944598	STON1-GTF2A1L, GTF2A
rs4464947	-1.07223	0.20006	chr8	143950796	0.654672	1	0.944598	GML, CYP11B1
rs34570566	1.3468	0.199464	chr8	143957738	0.655154	1	0.944598	GML, CYP11B1
rs17226088	-1.74213	0.199331	chr14	64804157	0.655261	1	0.944598	ESR2, RP11-544I20.2,
rs76757571	-1.60053	0.197499	chr15	51635698	0.656747	1	0.944598	CYP19A1, GLDN, RP11-
rs59602482	0.937164	0.196961	chr2	38324327	0.657185	1	0.944598	CYP1B1, CYP1B1-AS1
rs2772163	0.822244	0.196296	chr14	64693385	0.657728	1	0.944598	SYNE2, ESR2
rs3020346	-0.661367	0.191615	chr6	152056771	0.661576	1	0.944598	ESR1
rs12563263	-0.879107	0.188829	chr1	162775267	0.663893	1	0.944598	HSD17B7
rs73009834	1.20615	0.185608	chr6	152344346	0.666597	1	0.944598	ESR1
rs2479822	-0.617343	0.181794	chr9	99028160	0.669836	1	0.944598	HSD17B3, RNU6-1160P
rs73247002	-0.899521	0.178965	chr8	59400325	0.672264	1	0.944598	CYP7A1
rs858520	0.748053	0.175333	chr17	7530271	0.675415	1	0.944598	SHBG, SAT2
rs57022576	-1.17121	0.174106	chr7	99351606	0.676488	1	0.944598	CYP3A4
rs11789867	-0.836165	0.170171	chr9	99033474	0.67996	1	0.944598	HSD17B3
rs4374421	-0.763977	0.167234	chr2	48935392	0.682582	1	0.944598	STON1-GTF2A1L, GTF2A
rs17828471	1.02875	0.166579	chr6	152097405	0.68317	1	0.944598	ESR1
rs2982552	-0.623888	0.164873	chr6	152059563	0.684709	1	0.944598	ESR1
rs62443560	-1.14815	0.162203	chr6	152190476	0.687136	1	0.944598	ESR1
rs13405728	0.876857	0.162076	chr2	48978159	0.687252	1	0.944598	STON1-GTF2A1L, LHCGR
rs2479828	1.18891	0.160874	chr9	99050794	0.688353	1	0.944598	HSD17B3
rs6972	-0.746733	0.160541	chr22	43558972	0.688659	1	0.944598	TSPO, TTLL12
rs10262966	-1.19705	0.160233	chr7	75583325	0.688942	1	0.944598	POR
rs11155820	0.700216	0.158422	chr6	152204210	0.690613	1	0.944598	ESR1
rs4919686	-0.82213	0.156505	chr10	104592249	0.692395	1	0.944598	CYP17A1, CYP17A1-AS1
rs8192130	-0.68776	0.156243	chr5	6636450	0.692639	1	0.944598	NSUN2, SRD5A1
rs11788083	-0.765204	0.155974	chr9	99056209	0.69289	1	0.944598	HSD17B3
rs17115100	1.01364	0.1556	chr10	104591393	0.69324	1	0.944598	CYP17A1, CYP17A1-AS1
rs150651160	-0.841843	0.154423	chrX	8913247	0.694344	1	0.944598
rs1152582	0.628436	0.148697	chr14	64692630	0.699784	1	0.944598	SYNE2, ESR2
rs2911418	1.22354	0.147544	chr16	82123295	0.700893	1	0.944598	HSD17B2, RP11-510J16
rs2982720	-0.57779	0.146225	chr6	152360650	0.702169	1	0.944598	ESR1
rs59429575	-0.660268	0.141929	chr15	51607077	0.706371	1	0.944598	CYP19A1, RP11-108K3.
rs10954732	-0.621414	0.139037	chr7	75611149	0.709241	1	0.944598	POR, TMEM120A
rs2855658	0.616514	0.138136	chr2	38296890	0.710141	1	0.944598	RMDN2, RMDN2-AS1, CY
rs851993	0.612249	0.13722	chr6	152006011	0.71106	1	0.944598	ESR1
rs138904	0.564514	0.135979	chr22	43544282	0.712312	1	0.944598	MCAT, TSPO
rs2982683	-0.661682	0.135065	chr6	152298435	0.713237	1	0.944598	ESR1
rs2982556	-0.565528	0.133965	chr6	152056842	0.714356	1	0.944598	ESR1
rs62475268	0.907026	0.133424	chr7	75578068	0.714908	1	0.944598	POR, SNORA14A
rs3823884	-0.782407	0.131538	chr7	75544455	0.716842	1	0.944598	POR, MIR4651, RPL7L1
rs12994872	1.17856	0.127008	chr2	48983222	0.721555	1	0.944598	STON1-GTF2A1L, LHCGR
rs28585480	0.561255	0.12537	chr4	74290918	0.723282	1	0.944598	ALB, AFP
rs10417524	0.540389	0.125304	chr19	49522616	0.723352	1	0.944598	RUVBL2, LHB, CTB-60B
rs8022428	-0.669604	0.122975	chr14	64563613	0.72583	1	0.944598	SYNE2, ESR2, MIR548H
rs9397486	0.558296	0.122923	chr6	152449900	0.725886	1	0.944598	ESR1, SYNE1
rs61752809	-0.831464	0.121519	chr8	143954501	0.727393	1	0.944598	GML, CYP11B1
rs12396249	0.52624	0.118634	chrX	66777066	0.730521	1	0.944598	AR
rs114081876	-1.61044	0.118259	chr2	48987282	0.730931	1	0.944598	STON1-GTF2A1L, LHCGR
rs5297	-0.814104	0.1158	chr8	143955657	0.733635	1	0.944598	GML, CYP11B1
rs3297	0.599726	0.115592	chr5	6668842	0.733865	1	0.944598	SRD5A1, CTD-2044J15.
rs112062538	0.446322	0.112469	chrX	8912815	0.73735	1	0.946699
rs6162	-0.514487	0.105643	chr10	104596981	0.74516	1	0.953293	CYP17A1, CYP17A1-AS1
rs1876281	0.572186	0.100445	chr8	25278509	0.751296	1	0.953293	DOCK5, GNRH1, RP11-3
rs1361024	0.839943	0.100385	chr6	152070928	0.751368	1	0.953293	ESR1
rs13894	1.03588	0.100364	chr17	7529902	0.751393	1	0.953293	SHBG, SAT2
rs610166	-0.468042	0.0993451	chr17	40705715	0.752617	1	0.953293	NAGLU, RP11-400F19.8
rs985694	-0.664033	0.0964462	chr6	152286625	0.756137	1	0.953293	ESR1
rs1056836	0.50854	0.0948632	chr2	38298203	0.758083	1	0.953293	RMDN2, RMDN2-AS1, CY
rs2026001	-0.465208	0.0945691	chr9	99016095	0.758447	1	0.953293	HSD17B3, RP11-240L7.
rs17326321	-0.727838	0.0902931	chr2	48937576	0.763805	1	0.953293	STON1-GTF2A1L, GTF2A
rs4637173	0.684227	0.0901515	chr2	48948856	0.763985	1	0.953293	STON1-GTF2A1L, GTF2A
rs2955162	0.532771	0.0889215	chr16	82128777	0.765553	1	0.953293	HSD17B2, RP11-510J16
rs9478244	0.582317	0.0881842	chr6	152122037	0.766498	1	0.953293	ESR1
rs55817859	-0.936057	0.0879974	chr2	48978109	0.766739	1	0.953293	STON1-GTF2A1L, LHCGR
rs3751591	-0.708994	0.0838622	chr15	51606710	0.77213	1	0.953521	CYP19A1, RP11-108K3.
rs73133906	-0.913371	0.0836905	chr7	75531810	0.772357	1	0.953521	POR
rs6729809	-0.462207	0.0829601	chr2	48938662	0.773325	1	0.953521	STON1-GTF2A1L, GTF2A
rs56883502	0.974238	0.0821641	chr15	51632737	0.774386	1	0.953521	CYP19A1, GLDN
rs2431260	0.537642	0.0779666	chr6	152192331	0.780072	1	0.954329	ESR1
rs6581103	-0.453969	0.0746412	chr12	57184425	0.784695	1	0.954329	HSD17B6
rs1464728	-0.636426	0.0745582	chr2	48906360	0.784812	1	0.954329	STON1-GTF2A1L, GTF2A
rs7048229	0.437776	0.0717638	chr9	98996534	0.788786	1	0.954329	HSD17B3, AL160269.1
rs34328825	-0.730495	0.0716682	chr2	48909118	0.788923	1	0.954329	STON1-GTF2A1L, GTF2A
rs4291899	0.803113	0.0682157	chr16	82064838	0.793953	1	0.954329	HSD17B2
rs2813552	0.507946	0.0665719	chr6	152441916	0.796395	1	0.954329	ESR1, SYNE1
rs4953616	0.416605	0.0657831	chr2	48941428	0.797579	1	0.954329	STON1-GTF2A1L, GTF2A
rs1124674	-0.382909	0.0657804	chr6	152080735	0.797583	1	0.954329	ESR1
rs2747654	0.497152	0.0639959	chr6	152447099	0.800288	1	0.954329	ESR1, SYNE1
rs2813544	0.477225	0.0616399	chr6	152425582	0.803923	1	0.954329	ESR1
rs2476920	-0.409128	0.0610559	chr9	99003657	0.804835	1	0.954329	HSD17B3, AL160269.1,
rs4953611	-0.579268	0.0593802	chr2	48920263	0.807478	1	0.954329	STON1-GTF2A1L, GTF2A
rs35648226	0.454298	0.0575632	chr14	64686125	0.81039	1	0.954329	SYNE2, ESR2
rs12591359	-0.357347	0.0570192	chr15	51539368	0.811271	1	0.954329	RP11-108K3.1, CYP19A
rs2747653	0.468031	0.0566095	chr6	152446057	0.811937	1	0.954329	ESR1, SYNE1
rs56123497	0.928023	0.0563978	chr14	64563782	0.812283	1	0.954329	SYNE2, ESR2, MIR548H
rs5934507	-0.291787	0.0554841	chrX	8917206	0.813781	1	0.954329
rs34468125	0.414041	0.0542668	chr19	48382099	0.815798	1	0.954329	SULT2A1
rs2955617	-0.424727	0.0531951	chr17	7538785	0.817594	1	0.954329	SHBG, SAT2
rs74713348	-0.694625	0.0521083	chr6	152080039	0.819434	1	0.954329	ESR1
rs1256030	0.365319	0.0500535	chr14	64747170	0.82297	1	0.954329	ESR2
rs2740570	-0.679513	0.0494937	chr7	99385957	0.823947	1	0.954329	CYP3A4
rs12258858	-0.409758	0.0485971	chr10	65364539	0.825523	1	0.954329	REEP3
rs2075230	0.496172	0.0485355	chr17	7487108	0.825631	1	0.954329	SENP3-EIF4A1, EIF4A1
rs12907866	0.356852	0.046621	chr15	51545454	0.829051	1	0.954329	RP11-108K3.1, CYP19A
rs2504069	-0.367427	0.0462067	chr6	152085517	0.8298	1	0.954329	ESR1
rs1709183	0.35902	0.045553	chr6	152193996	0.830991	1	0.954329	ESR1
rs80268841	-0.593424	0.0430589	chr2	48884231	0.835614	1	0.954329	STON1-GTF2A1L, GTF2A
rs10135310	-0.506696	0.0406798	chr14	64574140	0.840157	1	0.954329	SYNE2, ESR2
rs4597581	-0.461842	0.0401783	chr2	48958595	0.841132	1	0.954329	STON1-GTF2A1L, GTF2A
rs28757184	0.655701	0.0390323	chr15	51514572	0.843385	1	0.954329	RP11-108K3.1, CYP19A
rs12022215	-0.444219	0.0387857	chr1	119969443	0.843874	1	0.954329	HSD3B2, RP5-871G17.5
rs6259	0.51047	0.0374685	chr17	7536527	0.846514	1	0.954329	SHBG, SAT2
rs3936308	0.590031	0.0372741	chr19	48386800	0.846908	1	0.954329	SULT2A1
rs41296509	0.327141	0.0348229	chr7	75597932	0.851967	1	0.954329	POR
rs1415194	-0.260805	0.0336059	chr6	152063998	0.854548	1	0.954329	ESR1
rs58272846	0.518186	0.0334211	chr6	152173872	0.854944	1	0.954329	ESR1
rs3020303	-0.258135	0.0334165	chr6	152064454	0.854954	1	0.954329	ESR1
rs73288124	0.845059	0.0325763	chr10	65383598	0.856769	1	0.954329	REEP3
rs10514523	-0.322868	0.0318615	chr16	82117764	0.858332	1	0.954329	HSD17B2, RP11-510J16
rs6163	0.285529	0.0312467	chr10	104596924	0.859691	1	0.954329	CYP17A1, CYP17A1-AS1
rs743572	0.285529	0.0312467	chr10	104597152	0.859691	1	0.954329	CYP17A1, CYP17A1-AS1
rs819270	0.320886	0.0309538	chr4	56238626	0.860344	1	0.954329	SRD5A3, SRD5A3-AS1
rs1856057	-0.249196	0.0306827	chr6	152067869	0.86095	1	0.954329	ESR1
rs1999805	-0.249196	0.0306827	chr6	152068364	0.86095	1	0.954329	ESR1
rs2445762	-0.295568	0.0289664	chr15	51617708	0.864857	1	0.955755	CYP19A1, RP11-108K3.
rs139036121	-0.206277	0.0271909	chrX	8912628	0.869025	1	0.955755
rs996751	0.309311	0.0259557	chr16	82133258	0.872009	1	0.955755	HSD17B2, RP11-510J16
rs239953	-0.44441	0.0257024	chr7	75579490	0.872629	1	0.955755	POR, SNORA14A
rs576732	0.291827	0.0255752	chr4	56237137	0.872942	1	0.955755	SRD5A3, SRD5A3-AS1
rs11764251	0.261329	0.0237444	chr7	75612184	0.877537	1	0.955755	POR, TMEM120A
rs17023554	-0.419809	0.0232905	chr1	119952837	0.878704	1	0.955755	HSD3B2
rs4131886	0.279637	0.0227598	chr2	48965022	0.880083	1	0.955755	STON1-GTF2A1L, GTF2A
rs8509	-0.396738	0.0224495	chr7	75616577	0.880898	1	0.955755	POR, TMEM120A, STYXL
rs4519576	0.251897	0.0224333	chr2	48966146	0.88094	1	0.955755	STON1-GTF2A1L, GTF2A
rs77766930	0.481939	0.0213694	chr15	51613300	0.883777	1	0.956801	CYP19A1, RP11-108K3.
rs1152584	0.223132	0.0203656	chr14	64691481	0.886521	1	0.957742	SYNE2, ESR2
rs1998617	-0.26714	0.0195409	chr6	87808614	0.888827	1	0.958208	CGA
rs8017441	-0.289149	0.0178981	chr14	64715794	0.893574	1	0.960562	ESR2
rs112591782	0.170197	0.0173074	chrX	8913182	0.895334	1	0.960562
rs75499922	-0.373901	0.0164508	chr6	152122258	0.897943	1	0.960562	ESR1
rs39848	-0.211207	0.0162612	chr5	6669762	0.898529	1	0.960562	SRD5A1, CTD-2044J15.
rs2982551	0.182192	0.0149895	chr6	152061210	0.902557	1	0.961101	ESR1
rs2445759	-0.408428	0.0149158	chr15	51600841	0.902796	1	0.961101	CYP19A1, RP11-108K3.
rs2256191	-0.204927	0.014166	chr14	64656855	0.905259	1	0.96172	SYNE2, ESR2
rs851995	-0.185509	0.0129018	chr6	152005534	0.909566	1	0.962834	ESR1
rs10865234	-0.265061	0.0121013	chr2	48910133	0.912405	1	0.962834	STON1-GTF2A1L, GTF2A
rs11158532	-0.238764	0.0120579	chr14	64603204	0.912561	1	0.962834	SYNE2, ESR2
rs727428	-0.209431	0.0117053	chr17	7537792	0.913844	1	0.962834	SHBG, SAT2
rs4646	0.208648	0.0102266	chr15	51502844	0.91945	1	0.965587	RP11-108K3.1, CYP19A
rs5934508	-0.103625	0.00961855	chrX	8918776	0.921873	1	0.965587
rs77146349	-0.301517	0.00929531	chr2	48889967	0.923193	1	0.965587	STON1-GTF2A1L, GTF2A
rs28757154	0.178421	0.00905234	chr15	51550667	0.924201	1	0.965587	RP11-108K3.1, CYP19A
rs61174206	-0.199007	0.00837852	chr14	64696200	0.927068	1	0.965587	SYNE2, ESR2
rs2987983	-0.160246	0.00821183	chr14	64763653	0.927795	1	0.965587	ESR2
rs7036828	-0.127432	0.00760404	chr9	99067847	0.930512	1	0.96566	HSD17B3
rs7026934	-0.123621	0.00718465	chr9	99067896	0.93245	1	0.96566	HSD17B3
rs5918757	0.118213	0.00695536	chrX	66806030	0.933534	1	0.96566	AR
rs7872344	0.116124	0.0064428	chr9	99065384	0.936025	1	0.96628	HSD17B3
rs2255192	-0.137647	0.00598134	chr15	51500835	0.938354	1	0.966731	RP11-108K3.1, CYP19A
rs7739274	-0.188485	0.00526169	chr6	152258509	0.942174	1	0.968714	ESR1
rs1792275	-0.144411	0.004428	chr11	71140156	0.946945	1	0.970546	AP002387.1, DHCR7
rs112092624	0.14877	0.00423919	chrX	66767002	0.948087	1	0.970546	AR
rs2504063	-0.0932876	0.00398688	chr6	152090707	0.949654	1	0.970546	ESR1
rs9479117	0.107903	0.00297233	chr6	152117685	0.956522	1	0.974726	ESR1
rs5934506	0.0655412	0.00262836	chrX	8913992	0.959112	1	0.974726
rs67360116	-0.115379	0.00258303	chr14	64565675	0.959466	1	0.974726	SYNE2, ESR2, MIR548H
rs1547387	0.0733863	0.00126294	chr6	33169895	0.971651	1	0.985015	COL11A2, RXRB, RNY4P
rs12011793	-0.0556159	0.00110775	chrX	66918091	0.973449	1	0.985015	AR
rs76961596	0.0640791	0.000358573	chr6	152115788	0.984892	1	0.993344	ESR1
rs10175472	-0.0358625	0.000327184	chr2	38307955	0.985568	1	0.993344	CYP1B1, CYP1B1-AS1
rs17523541	0.023575	0.000227933	chr15	51554844	0.987954	1	0.993789	RP11-108K3.1, CYP19A
rs3020301	0.0082224	3.12675e-05	chr6	152061579	0.995538	1	0.999345	ESR1
rs1999807	-0.00116415	6.73641e-07	chr6	152064199	0.999345	1	0.999345	ESR1
rs2152750	-0.00116415	6.73641e-07	chr6	152070145	0.999345	1	0.999345	ESR1

## Sheet: GWAS Female
SNP	beta.hat	lr	mChr	mPos	pval	pval.bf	pval.bh	gene
rs34070858	-13.7178	12.6552	chr6	152442472	0.000374515	0.176771	0.0883855	ESR1, SYNE1
rs2295190	-13.7178	12.6552	chr6	152443744	0.000374515	0.176771	0.0883855	ESR1, SYNE1
rs4919686	9.27614	10.4042	chr10	104592249	0.0012573	0.593445	0.197815	CYP17A1, CYP17A1-AS1
rs1792275	10.114	8.2537	chr11	71140156	0.00406691	1	0.273211	AP002387.1, DHCR7
rs6163	6.60914	8.23554	chr10	104596924	0.0041078	1	0.273211	CYP17A1, CYP17A1-AS1
rs743572	6.60914	8.23554	chr10	104597152	0.0041078	1	0.273211	CYP17A1, CYP17A1-AS1
rs59319662	-8.89519	8.10598	chr9	99068024	0.00441195	1	0.273211	HSD17B3
rs6965239	-9.24487	7.96181	chr7	99303971	0.00477746	1	0.273211	CYP3A7, AC069294.1
rs10175368	6.216	7.80249	chr2	38307861	0.00521743	1	0.273211	CYP1B1, CYP1B1-AS1
rs8007972	-8.17464	7.61503	chr14	64564527	0.00578838	1	0.273211	SYNE2, ESR2, MIR548H
rs10235630	-6.35367	7.41744	chr7	99466587	0.00645946	1	0.27717	CYP3A43, CTD-3244O18
rs10175472	5.76805	7.22616	chr2	38307955	0.00718486	1	0.282605	CYP1B1, CYP1B1-AS1
rs6162	5.82687	6.87215	chr10	104596981	0.00875492	1	0.317871	CYP17A1, CYP17A1-AS1
rs62443560	-13.6832	6.58506	chr6	152190476	0.0102838	1	0.346711	ESR1
rs9397486	5.94031	6.1791	chr6	152449900	0.0129268	1	0.389708	ESR1, SYNE1
rs4363830	6.39338	5.82509	chr15	74665055	0.0157991	1	0.389708	CYP11A1, CTD-2311M21
rs2617266	5.14656	5.81825	chr2	38302544	0.0158608	1	0.389708	RMDN2, RMDN2-AS1, CY
rs12785878	6.11091	5.7922	chr11	71167449	0.0160974	1	0.389708	DHCR7, RP11-660L16.2
rs80268841	10.2236	5.75653	chr2	48884231	0.0164275	1	0.389708	STON1-GTF2A1L, GTF2A
rs1547387	-8.21399	5.7474	chr6	33169895	0.0165131	1	0.389708	COL11A2, RXRB, RNY4P
rs7450824	-6.01321	5.35647	chr6	152438103	0.0206456	1	0.462387	ESR1, SYNE1
rs11788621	5.93967	5.2816	chr9	99069230	0.0215519	1	0.462387	HSD17B3
rs9340978	10.8355	5.14691	chr6	152333945	0.0232878	1	0.477906	ESR1
rs12797951	5.75837	4.84472	chr11	71143266	0.027731	1	0.519342	AP002387.1, DHCR7
rs5978990	-5.16554	4.80843	chrX	8909398	0.0283209	1	0.519342
rs1800440	-7.17597	4.76168	chr2	38298139	0.0291001	1	0.519342	RMDN2, RMDN2-AS1, CY
rs56058466	6.90304	4.7261	chr2	38328870	0.0297081	1	0.519342	CYP1B1, CYP1B1-AS1
rs2805053	-4.00408	4.44553	chr1	162781787	0.0349928	1	0.549901	HSD17B7
rs107402	-6.0026	4.37752	chr22	43563711	0.036416	1	0.549901	TSPO, TTLL12
rs9383963	-5.39681	4.35649	chr6	152436158	0.0368683	1	0.549901	ESR1, SYNE1
rs75730897	4.84783	4.26921	chr6	32006886	0.038809	1	0.549901	C4B, C4B-AS1, CYP21A
rs12419334	5.42503	4.17382	chr11	71139472	0.0410531	1	0.549901	AP002387.1, DHCR7
rs2026001	-4.89022	4.16871	chr9	99016095	0.0411773	1	0.549901	HSD17B3, RP11-240L7.
rs11632698	4.15433	4.08167	chr15	74637867	0.0433507	1	0.549901	CCDC33, CYP11A1, CTD
rs1884051	-4.81414	4.02553	chr6	152283279	0.0448165	1	0.549901	ESR1
rs9397463	5.61521	4.00343	chr6	152304328	0.0454077	1	0.549901	ESR1
rs9397485	-5.0744	4.00121	chr6	152434828	0.0454677	1	0.549901	ESR1, SYNE1
rs41296536	-4.58345	3.97777	chr7	75599687	0.0461046	1	0.549901	POR
rs2982896	5.89066	3.97617	chr6	152399493	0.0461484	1	0.549901	ESR1
rs9341249	-12.4972	3.95971	chr2	38301803	0.0466018	1	0.549901	RMDN2, RMDN2-AS1, CY
rs3020368	6.9592	3.81205	chr6	152371190	0.0508851	1	0.584251	ESR1
rs2066474	-5.73594	3.76538	chr9	99064425	0.052324	1	0.584251	HSD17B3
rs35365822	6.00297	3.72416	chr6	152270364	0.0536307	1	0.584251	ESR1
rs28365094	-7.07124	3.69095	chr7	99250475	0.0547084	1	0.584251	CYP3A5
rs28737229	4.9412	3.63908	chr7	75536736	0.0564382	1	0.584251	POR, MIR4651
rs17081679	-7.45995	3.61761	chr6	152101823	0.0571711	1	0.584251	ESR1
rs934633	-6.34711	3.56942	chr15	51500494	0.0588528	1	0.584251	RP11-108K3.1, CYP19A
rs296381	5.12544	3.52252	chr19	48371102	0.0605404	1	0.584251	TPRX2P, CTD-3098H1.2
rs138929	-4.77659	3.44479	chr22	43562439	0.0634516	1	0.584251	TSPO, TTLL12
rs41334947	6.46075	3.43187	chr14	64560091	0.0639496	1	0.584251	SYNE2, ESR2, MIR548H
rs2781377	6.46075	3.43187	chr14	64560092	0.0639496	1	0.584251	SYNE2, ESR2, MIR548H
rs2476923	4.17815	3.42114	chr9	99021661	0.0643667	1	0.584251	HSD17B3, RP11-240L7.
rs13894	-7.38125	3.20316	chr17	7529902	0.0734962	1	0.629053	SHBG, SAT2
rs2445759	7.78732	3.18546	chr15	51600841	0.0742959	1	0.629053	CYP19A1, RP11-108K3.
rs1152584	-4.4029	3.17898	chr14	64691481	0.0745913	1	0.629053	SYNE2, ESR2
rs35866214	5.11944	3.17806	chr2	48902578	0.0746334	1	0.629053	STON1-GTF2A1L, GTF2A
rs3020314	-4.47499	3.12136	chr6	152270672	0.0772721	1	0.639867	ESR1
rs2250122	4.68477	3.02677	chr6	152443468	0.0819008	1	0.666503	ESR1, SYNE1
rs2470157	6.69585	2.9797	chr15	51589900	0.0843149	1	0.673886	RP11-108K3.1, CYP19A
rs35125065	4.96493	2.92752	chr2	48904659	0.0870813	1	0.673886	STON1-GTF2A1L, GTF2A
rs113803069	-7.46282	2.92733	chr10	65328326	0.0870912	1	0.673886	REEP3
rs6971	-4.69726	2.88999	chr22	43558926	0.0891316	1	0.678551	TSPO, TTLL12
rs162558	-4.30489	2.84853	chr2	38304079	0.0914577	1	0.685207	RMDN2, RMDN2-AS1, CY
rs2959003	3.59499	2.7922	chr15	74628891	0.0947242	1	0.689174	CCDC33, CYP11A1
rs138919	-4.03864	2.78682	chr22	43560112	0.0950426	1	0.689174	TSPO, TTLL12
rs1017242	4.44313	2.75781	chr16	82125784	0.0967808	1	0.689174	HSD17B2, RP11-510J16
rs12563263	-3.81435	2.71907	chr1	162775267	0.0991555	1	0.689174	HSD17B7
rs4149448	5.5175	2.68175	chr19	48386357	0.101504	1	0.689174	SULT2A1
rs138904	-4.40899	2.67266	chr22	43544282	0.102085	1	0.689174	MCAT, TSPO
rs10224569	10.2423	2.67075	chr7	99248304	0.102208	1	0.689174	CYP3A5
rs17523541	3.29447	2.54055	chr15	51554844	0.110956	1	0.737622	RP11-108K3.1, CYP19A
rs2248586	-3.6537	2.47617	chr6	152095332	0.115583	1	0.757714	ESR1
rs6185	4.33412	2.44573	chr8	25280800	0.117845	1	0.761955	DOCK5, GNRH1, RP11-3
rs4728533	5.1826	2.40709	chr7	75586536	0.120786	1	0.770422	POR
rs12258858	-3.62261	2.36368	chr10	65364539	0.124189	1	0.781562	REEP3
rs2687074	-8.92616	2.32664	chr7	99316423	0.127176	1	0.78983	CYP3A7, AC069294.1
rs35648226	3.355	2.22946	chr14	64686125	0.135401	1	0.802258	SYNE2, ESR2
rs4986938	3.31849	2.2189	chr14	64699816	0.13633	1	0.802258	SYNE2, ESR2
rs9340944	4.64597	2.17609	chr6	152313718	0.14017	1	0.802258	ESR1
rs12212176	-4.16447	2.14461	chr6	152310007	0.143072	1	0.802258	ESR1
rs10822179	-3.3206	2.13884	chr10	65280164	0.143611	1	0.802258	REEP3
rs10761781	-3.3206	2.13884	chr10	65284603	0.143611	1	0.802258	REEP3
rs10423795	-3.17743	2.12504	chr19	49523088	0.144909	1	0.802258	RUVBL2, LHB, CTB-60B
rs60045886	-4.49115	2.11598	chr14	64565235	0.145769	1	0.802258	SYNE2, ESR2, MIR548H
rs112062538	4.10122	2.0875	chrX	8912815	0.148509	1	0.802258
rs4659175	-3.43782	2.08215	chr1	119956473	0.149031	1	0.802258	HSD3B2
rs7788926	-4.55473	2.05678	chr7	75619650	0.151531	1	0.802258	POR, TMEM120A, STYXL
rs680055	-6.04701	2.05188	chr7	99457605	0.152019	1	0.802258	CYP3A43, CTD-3244O18
rs5934507	4.11292	2.04412	chrX	8917206	0.152795	1	0.802258
rs9479193	-4.53057	2.04235	chr6	152394779	0.152973	1	0.802258	ESR1
rs1524159	-5.50513	1.99164	chr2	48863909	0.158169	1	0.805313	STON1-GTF2A1L, GTF2A
rs12537277	-3.49227	1.98668	chr7	75588704	0.158689	1	0.805313	POR
rs2479828	-7.21566	1.97943	chr9	99050794	0.15945	1	0.805313	HSD17B3
rs10432667	-3.80747	1.96576	chr2	48873978	0.160899	1	0.805313	STON1-GTF2A1L, GTF2A
rs78024908	5.90097	1.95122	chr16	82066906	0.162455	1	0.805313	HSD17B2
rs12713012	3.59152	1.93886	chr2	48904550	0.163792	1	0.805313	STON1-GTF2A1L, GTF2A
rs11635047	2.95834	1.87767	chr15	74627672	0.170599	1	0.822344	CCDC33, CYP11A1
rs5934505	3.88117	1.8531	chrX	8913826	0.173423	1	0.822344
rs1056836	2.973	1.83953	chr2	38298203	0.175006	1	0.822344	RMDN2, RMDN2-AS1, CY
rs296390	3.67206	1.83484	chr19	48368777	0.175557	1	0.822344	TPRX2P, CTD-3098H1.2
rs3808607	-3.04548	1.83135	chr8	59412924	0.175968	1	0.822344	CYP7A1, RP11-114M5.3
rs11932035	-3.40205	1.77023	chr4	68615244	0.183353	1	0.828628	RP11-453E17.1, GNRHR
rs13396590	6.93578	1.76543	chr2	48873662	0.183948	1	0.828628	STON1-GTF2A1L, GTF2A
rs10204790	6.93578	1.76543	chr2	48876513	0.183948	1	0.828628	STON1-GTF2A1L, GTF2A
rs11764251	3.7738	1.76233	chr7	75612184	0.184335	1	0.828628	POR, TMEM120A
rs2772163	2.96491	1.7276	chr14	64693385	0.188717	1	0.840327	SYNE2, ESR2
rs17307280	3.62837	1.69511	chrX	8916646	0.192929	1	0.85105
rs59429575	-3.1735	1.65062	chr15	51607077	0.198875	1	0.868013	CYP19A1, RP11-108K3.
rs1364284	-3.58918	1.63908	chr16	82136254	0.200452	1	0.868013	HSD17B2, RP11-510J16
rs72553972	4.0652	1.60455	chr7	75544268	0.205259	1	0.869437	POR, MIR4651, RPL7L1
rs2813544	3.67771	1.59715	chr6	152425582	0.206307	1	0.869437	ESR1
rs2747653	3.67771	1.59715	chr6	152446057	0.206307	1	0.869437	ESR1, SYNE1
rs6259	-4.60877	1.557	chr17	7536527	0.212105	1	0.879712	SHBG, SAT2
rs2479822	2.66076	1.54956	chr9	99028160	0.213201	1	0.879712	HSD17B3, RNU6-1160P
rs9939740	-2.96293	1.5395	chr16	82121981	0.214693	1	0.879712	HSD17B2, RP11-510J16
rs7016594	-2.94629	1.526	chr8	143950352	0.216714	1	0.879712	GML, CYP11B1
rs28757184	5.84023	1.51365	chr15	51514572	0.218583	1	0.879712	RP11-108K3.1, CYP19A
rs806645	-2.85907	1.499	chr2	31807940	0.220826	1	0.879712	SRD5A2
rs2255192	-3.32646	1.48993	chr15	51500835	0.222228	1	0.879712	RP11-108K3.1, CYP19A
rs2813549	3.6286	1.47048	chr6	152441239	0.22527	1	0.879712	ESR1, SYNE1
rs4278698	3.83937	1.4689	chr15	74664951	0.225519	1	0.879712	CYP11A1, CTD-2311M21
rs2982720	3.07293	1.44607	chr6	152360650	0.229159	1	0.886582	ESR1
rs2855658	2.60022	1.41488	chr2	38296890	0.234248	1	0.89538	RMDN2, RMDN2-AS1, CY
rs2868177	-2.64628	1.40897	chr7	75589903	0.235227	1	0.89538	POR
rs3798758	-5.49717	1.37235	chr6	152421854	0.241408	1	0.908312	ESR1
rs2982683	2.95151	1.36616	chr6	152298435	0.242473	1	0.908312	ESR1
rs11788083	-2.77315	1.33167	chr9	99056209	0.248507	1	0.916412	HSD17B3
rs12591359	-2.53052	1.3264	chr15	51539368	0.249446	1	0.916412	RP11-108K3.1, CYP19A
rs2955617	2.78237	1.31674	chr17	7538785	0.251179	1	0.916412	SHBG, SAT2
rs12542233	-2.46278	1.30996	chr8	59414401	0.252402	1	0.916412	CYP7A1, RP11-114M5.3
rs2982556	-2.45888	1.26677	chr6	152056842	0.260373	1	0.920699	ESR1
rs10211237	3.40199	1.22815	chr2	38323935	0.267767	1	0.920699	CYP1B1, CYP1B1-AS1
rs16964211	-4.39065	1.20962	chr15	51530495	0.271407	1	0.920699	RP11-108K3.1, CYP19A
rs1357319	-3.91599	1.17882	chr7	99310181	0.277595	1	0.920699	CYP3A7, AC069294.1
rs13138607	-2.446	1.15929	chr4	68621550	0.281612	1	0.920699	RP11-453E17.1, GNRHR
rs8190495	-2.39923	1.1513	chr9	99061884	0.283278	1	0.920699	HSD17B3
rs13251066	-2.61631	1.14957	chr8	59417753	0.28364	1	0.920699	CYP7A1, RP11-114M5.3
rs6729809	-2.30372	1.13224	chr2	48938662	0.287297	1	0.920699	STON1-GTF2A1L, GTF2A
rs4131886	-2.83774	1.12556	chr2	48965022	0.288724	1	0.920699	STON1-GTF2A1L, GTF2A
rs996751	2.59663	1.10852	chr16	82133258	0.292403	1	0.920699	HSD17B2, RP11-510J16
rs1042578	3.38097	1.08627	chr2	31749714	0.297299	1	0.920699	SRD5A2, AL133247.2
rs12101686	-3.16267	1.07428	chr15	51625703	0.299982	1	0.920699	CYP19A1, GLDN
rs10865234	-3.77502	1.07273	chr2	48910133	0.300329	1	0.920699	STON1-GTF2A1L, GTF2A
rs632148	-2.35382	1.06354	chr2	31806031	0.30241	1	0.920699	SRD5A2
rs7804806	2.31746	1.05196	chr7	75595682	0.305055	1	0.920699	POR
rs10923844	-2.93604	1.04983	chr1	120059500	0.305545	1	0.920699	HSD3B1
rs8192879	-2.38566	1.04902	chr8	59403576	0.305732	1	0.920699	CYP7A1
rs17828471	-3.37176	1.03799	chr6	152097405	0.30829	1	0.920699	ESR1
rs7562693	-2.1124	1.03756	chr2	48953349	0.30839	1	0.920699	STON1-GTF2A1L, GTF2A
rs232535	-2.49865	1.03424	chr2	38332303	0.309164	1	0.920699	CYP1B1, CYP1B1-AS1
rs7036828	-2.53021	1.033	chr9	99067847	0.309454	1	0.920699	HSD17B3
rs7026934	-2.53021	1.033	chr9	99067896	0.309454	1	0.920699	HSD17B3
rs2982712	2.4902	1.02459	chr6	152358179	0.311434	1	0.920699	ESR1
rs73781083	-4.39544	1.00667	chr6	152388479	0.315702	1	0.920699	ESR1
rs6725150	-3.64829	1.00277	chr2	48907086	0.316642	1	0.920699	STON1-GTF2A1L, GTF2A
rs2504063	-2.26653	0.994855	chr6	152090707	0.318559	1	0.920699	ESR1
rs10149314	-2.97374	0.982425	chr14	64571910	0.321601	1	0.920699	SYNE2, ESR2
rs700519	-4.21857	0.9659	chr15	51507968	0.325705	1	0.920699	RP11-108K3.1, CYP19A
rs2982552	-2.20086	0.964853	chr6	152059563	0.325967	1	0.920699	ESR1
rs3020332	2.41513	0.95698	chr6	152008924	0.327949	1	0.920699	ESR1
rs13216134	-3.70638	0.950207	chr6	152328484	0.329667	1	0.920699	ESR1
rs34328825	-2.73859	0.948741	chr2	48909118	0.33004	1	0.920699	STON1-GTF2A1L, GTF2A
rs112800586	2.82816	0.941775	chrX	8916263	0.331822	1	0.920699
rs12907866	2.02723	0.928886	chr15	51545454	0.335153	1	0.920699	RP11-108K3.1, CYP19A
rs592389	-2.10674	0.919648	chr17	40707444	0.337567	1	0.920699	RP11-400F19.8, HSD17
rs6973	-2.534	0.917823	chr22	43559137	0.338047	1	0.920699	TSPO, TTLL12
rs5751444	-2.534	0.917823	chr22	43562434	0.338047	1	0.920699	TSPO, TTLL12
rs1256062	-2.92271	0.916343	chr14	64703318	0.338437	1	0.920699	ESR2
rs112591782	2.80718	0.91525	chrX	8913182	0.338725	1	0.920699
rs113318535	2.80076	0.910773	chrX	8913223	0.339909	1	0.920699
rs7075302	-2.08612	0.907364	chr10	65381740	0.340815	1	0.920699	REEP3
rs3847327	-2.08612	0.907364	chr10	65382328	0.340815	1	0.920699	REEP3
rs73247002	-3.15632	0.904343	chr8	59400325	0.34162	1	0.920699	CYP7A1
rs11682325	-3.49006	0.90247	chr2	48899807	0.34212	1	0.920699	STON1-GTF2A1L, GTF2A
rs17226088	3.93426	0.898448	chr14	64804157	0.343198	1	0.920699	ESR2, RP11-544I20.2,
rs5934506	2.75311	0.881763	chrX	8913992	0.347719	1	0.920699
rs1419745	4.93757	0.87544	chr7	99260092	0.349454	1	0.920699	CYP3A5
rs57484470	5.01274	0.872206	chr22	43545077	0.350345	1	0.920699	MCAT, TSPO
rs12525163	2.3741	0.871082	chr6	152040291	0.350656	1	0.920699	ESR1
rs28585480	-2.16722	0.869427	chr4	74290918	0.351114	1	0.920699	ALB, AFP
rs2257401	-3.22446	0.858024	chr7	99306685	0.354292	1	0.9239	CYP3A7, AC069294.1
rs3792246	-2.14214	0.835977	chr2	48899150	0.36055	1	0.928326	STON1-GTF2A1L, GTF2A
rs60314960	3.17037	0.828899	chr2	38291043	0.362591	1	0.928326	RMDN2, RMDN2-AS1, CY
rs2813552	2.45645	0.814696	chr6	152441916	0.366736	1	0.928326	ESR1, SYNE1
rs2982551	-2.00218	0.808586	chr6	152061210	0.368539	1	0.928326	ESR1
rs3020301	-2.00218	0.808586	chr6	152061579	0.368539	1	0.928326	ESR1
rs72729205	-3.2768	0.800025	chr15	51596556	0.371086	1	0.928326	CYP19A1
rs7085018	-1.98389	0.796257	chr10	65286667	0.372215	1	0.928326	REEP3
rs7082470	-1.98415	0.796153	chr10	65277026	0.372246	1	0.928326	REEP3
rs7048229	-1.99917	0.790432	chr9	98996534	0.373969	1	0.928326	HSD17B3, AL160269.1
rs7920036	-1.96316	0.778532	chr10	65293860	0.37759	1	0.928326	REEP3
rs58100701	2.16	0.775965	chr2	48975298	0.378378	1	0.928326	STON1-GTF2A1L, LHCGR
rs72840204	3.88093	0.765458	chr10	65378695	0.381626	1	0.928326	REEP3
rs2972626	-2.20876	0.764159	chr19	48392499	0.38203	1	0.928326	SULT2A1, AC124853.1
rs11689544	2.81691	0.752042	chr2	48909171	0.38583	1	0.928326	STON1-GTF2A1L, GTF2A
rs6972	-2.27217	0.747224	chr22	43558972	0.387357	1	0.928326	TSPO, TTLL12
rs8018687	-2.65117	0.746905	chr14	64694082	0.387458	1	0.928326	SYNE2, ESR2
rs113247855	2.52963	0.728749	chrX	8912871	0.393289	1	0.93303
rs61174206	-2.62312	0.728485	chr14	64696200	0.393375	1	0.93303	SYNE2, ESR2
rs79177909	-2.8102	0.706277	chr6	152105088	0.400682	1	0.938905	ESR1
rs2747654	2.28415	0.696141	chr6	152447099	0.404084	1	0.938905	ESR1, SYNE1
rs4646	1.90667	0.690344	chr15	51502844	0.406047	1	0.938905	RP11-108K3.1, CYP19A
rs8022428	-2.22468	0.683464	chr14	64563613	0.408396	1	0.938905	SYNE2, ESR2, MIR548H
rs8017441	-2.54793	0.6757	chr14	64715794	0.411072	1	0.938905	ESR2
rs7058445	-2.03302	0.674403	chrX	7172508	0.411521	1	0.938905	STS
rs974483	-1.9055	0.661092	chr4	68615500	0.416175	1	0.938905	RP11-453E17.1, GNRHR
rs10514523	2.05756	0.647559	chr16	82117764	0.420987	1	0.938905	HSD17B2, RP11-510J16
rs2075230	2.40191	0.629773	chr17	7487108	0.427439	1	0.938905	SENP3-EIF4A1, EIF4A1
rs9359730	1.9535	0.624809	chr6	87794580	0.429266	1	0.938905	RN7SKP209, CGA
rs139036121	2.35045	0.622294	chrX	8912628	0.430196	1	0.938905
rs10954724	1.76724	0.599928	chr7	75597545	0.438606	1	0.938905	POR
rs10417524	-1.75608	0.59715	chr19	49522616	0.439668	1	0.938905	RUVBL2, LHB, CTB-60B
rs866457	-1.70195	0.590566	chr6	151982413	0.4422	1	0.938905	ESR1
rs3778092	-3.2547	0.57721	chr6	152408273	0.447408	1	0.938905	ESR1
rs1464728	-2.87543	0.574243	chr2	48906360	0.448578	1	0.938905	STON1-GTF2A1L, GTF2A
rs4736312	-1.76262	0.57359	chr8	143953937	0.448836	1	0.938905	GML, CYP11B1
rs1134095	-1.76262	0.57359	chr8	143954290	0.448836	1	0.938905	GML, CYP11B1
rs7003319	-1.76262	0.57359	chr8	143954747	0.448836	1	0.938905	GML, CYP11B1
rs35372579	-2.1492	0.571606	chr2	48864219	0.449622	1	0.938905	STON1-GTF2A1L, GTF2A
rs12204714	-1.87429	0.570943	chr6	152235339	0.449884	1	0.938905	ESR1
rs193103	-2.03964	0.568425	chr2	38315020	0.450885	1	0.938905	CYP1B1, CYP1B1-AS1
rs12032901	-2.82396	0.566345	chr1	119969998	0.451715	1	0.938905	HSD3B2, RP5-871G17.5
rs1559154	-1.64906	0.561683	chr19	49515287	0.453583	1	0.938905	RUVBL2, LHB, CTB-60B
rs7190839	-3.31212	0.559999	chr16	82065262	0.454261	1	0.938905	HSD17B2
rs1361024	-3.26776	0.556309	chr6	152070928	0.455751	1	0.938905	ESR1
rs932742	1.88812	0.556182	chr6	87804685	0.455803	1	0.938905	CGA
rs4953611	-2.82311	0.555584	chr2	48920263	0.456045	1	0.938905	STON1-GTF2A1L, GTF2A
rs2982575	-1.69183	0.554783	chr6	152069791	0.45637	1	0.938905	ESR1
rs7174997	2.38867	0.552029	chr15	51622128	0.45749	1	0.938905	CYP19A1, RP11-108K3.
rs3754838	-2.63065	0.54916	chr2	31808300	0.458661	1	0.938905	SRD5A2
rs2910393	-1.77605	0.543983	chr19	48381128	0.460787	1	0.938905	SULT2A1
rs11738248	1.64853	0.534016	chr5	6657494	0.464923	1	0.938905	SRD5A1
rs9322335	-1.81209	0.526136	chr6	152200129	0.468236	1	0.938905	ESR1
rs4637173	2.05635	0.521882	chr2	48948856	0.47004	1	0.938905	STON1-GTF2A1L, GTF2A
rs3020306	-1.64103	0.519818	chr6	152065886	0.470919	1	0.938905	ESR1
rs77766930	-3.69447	0.508698	chr15	51613300	0.475703	1	0.938905	CYP19A1, RP11-108K3.
rs3020304	-1.60625	0.506508	chr6	152064464	0.476655	1	0.938905	ESR1
rs34459388	-2.17758	0.505648	chr4	56218103	0.477029	1	0.938905	SRD5A3, FCF1P8
rs72621420	-2.01552	0.50525	chr9	99052343	0.477203	1	0.938905	HSD17B3
rs7897379	-1.5538	0.504775	chr10	65301725	0.477409	1	0.938905	REEP3
rs72727199	-2.1007	0.49336	chr15	51578440	0.482432	1	0.944847	RP11-108K3.1, CYP19A
rs5934916	-2.34742	0.478631	chrX	7215434	0.489043	1	0.945161	STS
rs9409407	3.25854	0.467077	chr9	99055249	0.494335	1	0.945161	HSD17B3
rs56123497	-2.79316	0.465425	chr14	64563782	0.4951	1	0.945161	SYNE2, ESR2, MIR548H
rs150651160	-2.34025	0.464504	chrX	8913247	0.495527	1	0.945161
rs9322354	-2.31046	0.458575	chr6	152382014	0.498291	1	0.945161	ESR1
rs2042429	1.41036	0.453862	chr16	82113471	0.500507	1	0.945161	HSD17B2, RP11-510J16
rs55817859	3.25922	0.452442	chr2	48978109	0.501177	1	0.945161	STON1-GTF2A1L, LHCGR
rs8192130	1.47181	0.446696	chr5	6636450	0.503908	1	0.945161	NSUN2, SRD5A1
rs11070844	-2.1994	0.441884	chr15	51627794	0.506215	1	0.945161	CYP19A1, GLDN
rs76757571	-2.98046	0.441721	chr15	51635698	0.506293	1	0.945161	CYP19A1, GLDN, RP11-
rs5299	-1.49838	0.441062	chr8	143955471	0.50661	1	0.945161	GML, CYP11B1
rs4802535	-1.43996	0.439109	chr19	49514814	0.507553	1	0.945161	RUVBL2, LHB, CTB-60B
rs34468125	1.56455	0.436896	chr19	48382099	0.508625	1	0.945161	SULT2A1
rs9340835	1.59889	0.426351	chr6	152199931	0.513785	1	0.949169	ESR1
rs73009834	2.6329	0.420772	chr6	152344346	0.516552	1	0.949169	ESR1
rs9383939	-2.77895	0.396554	chr6	152006178	0.528874	1	0.949169	ESR1
rs73133906	3.29454	0.386976	chr7	75531810	0.533893	1	0.949169	POR
rs6530079	1.65814	0.381587	chrX	7277081	0.536755	1	0.949169	STS
rs6557164	1.70471	0.380954	chr6	152002932	0.537093	1	0.949169	ESR1
rs988328	2.34938	0.379461	chr6	152241150	0.537892	1	0.949169	ESR1
rs2025444	-1.38147	0.368298	chr9	98994706	0.543934	1	0.949169	HSD17B3, AL160269.1
rs2301267	-1.34962	0.358557	chr2	48984391	0.549309	1	0.949169	STON1-GTF2A1L, LHCGR
rs3003921	-1.66912	0.357952	chr6	152279514	0.549646	1	0.949169	ESR1
rs17161971	4.10711	0.357513	chr7	99456721	0.549891	1	0.949169	CYP3A43
rs41296509	-1.62593	0.354111	chr7	75597932	0.551795	1	0.949169	POR
rs4374421	-1.39507	0.348375	chr2	48935392	0.555035	1	0.949169	STON1-GTF2A1L, GTF2A
rs12154178	-1.45314	0.344132	chr6	152251080	0.557454	1	0.949169	ESR1
rs13428575	-1.46482	0.338676	chr2	48938693	0.560594	1	0.949169	STON1-GTF2A1L, GTF2A
rs3798577	1.2337	0.338651	chr6	152421130	0.560609	1	0.949169	ESR1
rs47340	-1.39309	0.337623	chr22	43562829	0.561204	1	0.949169	TSPO, TTLL12
rs2228480	-1.74367	0.336268	chr6	152420095	0.561991	1	0.949169	ESR1
rs7584253	1.37085	0.332335	chr2	48927246	0.564287	1	0.949169	STON1-GTF2A1L, GTF2A
rs4986942	2.39493	0.331692	chr4	68619601	0.564664	1	0.949169	RP11-453E17.1, GNRHR
rs2910400	-1.4038	0.329564	chr19	48394042	0.565916	1	0.949169	SULT2A1, AC124853.1
rs2982554	-1.28858	0.328755	chr6	152058010	0.566393	1	0.949169	ESR1
rs10495960	1.83287	0.326359	chr2	48960032	0.567811	1	0.949169	STON1-GTF2A1L, GTF2A
rs4952922	1.83287	0.326359	chr2	48961396	0.567811	1	0.949169	STON1-GTF2A1L, GTF2A
rs7371084	1.83505	0.325291	chr2	48939953	0.568445	1	0.949169	STON1-GTF2A1L, GTF2A
rs2277339	2.01829	0.325088	chr12	57146069	0.568566	1	0.949169	PRIM1, HSD17B6
rs6557168	-1.31995	0.324927	chr6	152201201	0.568662	1	0.949169	ESR1
rs57022576	-2.89468	0.323264	chr7	99351606	0.569653	1	0.949169	CYP3A4
rs610166	-1.21759	0.321286	chr17	40705715	0.570836	1	0.949169	NAGLU, RP11-400F19.8
rs3297	-1.33529	0.315572	chr5	6668842	0.574281	1	0.949169	SRD5A1, CTD-2044J15.
rs2982560	-1.25909	0.310876	chr6	152055606	0.577143	1	0.949169	ESR1
rs3020345	-1.25909	0.310876	chr6	152056368	0.577143	1	0.949169	ESR1
rs2982557	-1.25909	0.310876	chr6	152056369	0.577143	1	0.949169	ESR1
rs1255976	-1.10983	0.300134	chr14	64643222	0.583799	1	0.956781	SYNE2, ESR2
rs1076922	-1.31302	0.293522	chr22	43560962	0.587972	1	0.960286	TSPO, TTLL12
rs11155820	1.42567	0.290034	chr6	152204210	0.590198	1	0.960599	ESR1
rs8061420	1.21288	0.283221	chr16	82082010	0.594598	1	0.964433	HSD17B2, RP11-510J16
rs3751592	1.19022	0.278595	chr15	51606578	0.597624	1	0.966022	CYP19A1, RP11-108K3.
rs12022215	1.33536	0.273744	chr1	119969443	0.600831	1	0.967892	HSD3B2, RP5-871G17.5
rs74091680	-2.9765	0.267106	chr12	57154822	0.605279	1	0.971741	PRIM1, HSD17B6
rs62059833	1.4686	0.259255	chr17	7514544	0.610633	1	0.9722	FXR2, snoU13, AC0074
rs10411015	-1.07064	0.252772	chr19	49515979	0.61513	1	0.9722	RUVBL2, LHB, CTB-60B
rs8190478	-1.1966	0.249072	chr9	99064883	0.617729	1	0.9722	HSD17B3
rs2932766	-1.20777	0.249047	chr19	48390424	0.617747	1	0.9722	SULT2A1
rs9362387	-1.10512	0.243581	chr6	87793401	0.621631	1	0.9722	RN7SKP209, CGA
rs3020343	-1.08791	0.238901	chr6	152054363	0.625001	1	0.9722	ESR1
rs2955162	1.29812	0.236002	chr16	82128777	0.627108	1	0.9722	HSD17B2, RP11-510J16
rs17037563	-1.67702	0.232791	chr2	48926788	0.629462	1	0.9722	STON1-GTF2A1L, GTF2A
rs2431260	-1.31458	0.231536	chr6	152192331	0.630387	1	0.9722	ESR1
rs4245818	-1.33229	0.229375	chr2	48985607	0.631987	1	0.9722	STON1-GTF2A1L, LHCGR
rs17023554	-1.45153	0.22775	chr1	119952837	0.633197	1	0.9722	HSD3B2
rs2956355	-2.43734	0.22635	chr2	48980375	0.634244	1	0.9722	STON1-GTF2A1L, LHCGR
rs11789867	-1.39519	0.223061	chr9	99033474	0.636718	1	0.9722	HSD17B3
rs2982562	-1.04549	0.219757	chr6	152052601	0.639225	1	0.9722	ESR1
rs1124674	-1.08092	0.21924	chr6	152080735	0.639619	1	0.9722	ESR1
rs8027683	-1.56406	0.214591	chr15	51627561	0.643193	1	0.9722	CYP19A1, GLDN
rs10504255	-1.09635	0.214377	chr8	59398461	0.643358	1	0.9722	CYP7A1
rs9322336	-1.31513	0.213236	chr6	152200430	0.644242	1	0.9722	ESR1
rs7872344	1.16768	0.212381	chr9	99065384	0.644907	1	0.9722	HSD17B3
rs10142318	1.53803	0.209463	chr14	64604281	0.647189	1	0.9722	SYNE2, ESR2
rs34570566	-1.72245	0.206629	chr8	143957738	0.649422	1	0.9722	GML, CYP11B1
rs66465244	-1.76082	0.204606	chr6	152407061	0.651028	1	0.9722	ESR1
rs2476920	1.25381	0.202215	chr9	99003657	0.652939	1	0.9722	HSD17B3, AL160269.1,
rs17326321	1.56135	0.190312	chr2	48937576	0.662657	1	0.972891	STON1-GTF2A1L, GTF2A
rs531241	0.966898	0.188152	chr5	6637380	0.664459	1	0.972891	NSUN2, SRD5A1
rs11897846	1.15772	0.18749	chr2	48956512	0.665014	1	0.972891	STON1-GTF2A1L, GTF2A
rs3020346	-0.986373	0.184607	chr6	152056771	0.667443	1	0.972891	ESR1
rs576732	0.900096	0.184276	chr4	56237137	0.667724	1	0.972891	SRD5A3, SRD5A3-AS1
rs819270	0.900096	0.184276	chr4	56238626	0.667724	1	0.972891	SRD5A3, SRD5A3-AS1
rs1998617	1.01282	0.181157	chr6	87808614	0.670381	1	0.972891	CGA
rs722208	1.02073	0.177606	chr6	152322885	0.673438	1	0.972891	ESR1
rs12011793	1.7693	0.173179	chrX	66918091	0.677302	1	0.972891	AR
rs10136662	1.37036	0.167408	chr14	64597186	0.682426	1	0.972891	SYNE2, ESR2
rs2504069	-1.11825	0.167184	chr6	152085517	0.682627	1	0.972891	ESR1
rs12691180	-1.41909	0.166686	chr2	31766050	0.683074	1	0.972891	SRD5A2, AL133247.2
rs10135310	-1.37478	0.166234	chr14	64574140	0.683481	1	0.972891	SYNE2, ESR2
rs17326656	-1.19275	0.166088	chr2	48962291	0.683612	1	0.972891	STON1-GTF2A1L, GTF2A
rs10176989	1.4655	0.165256	chr2	48982868	0.684363	1	0.972891	STON1-GTF2A1L, LHCGR
rs6977165	1.87756	0.15772	chr7	99269397	0.691265	1	0.972891	CYP3A5
rs10280802	-1.17639	0.154447	chr7	75529137	0.694321	1	0.972891	POR
rs7743290	1.02908	0.153952	chr6	152309132	0.694787	1	0.972891	ESR1
rs67360116	1.97765	0.153019	chr14	64565675	0.695667	1	0.972891	SYNE2, ESR2, MIR548H
rs1256063	-1.74707	0.146155	chr14	64702217	0.702237	1	0.972891	SYNE2, ESR2
rs1256031	-0.823075	0.145131	chr14	64746179	0.703232	1	0.972891	ESR2
rs17081685	1.46347	0.140118	chr6	152116655	0.708163	1	0.972891	ESR1
rs985694	1.15326	0.139735	chr6	152286625	0.708545	1	0.972891	ESR1
rs12618729	1.07012	0.138619	chr2	48937349	0.709658	1	0.972891	STON1-GTF2A1L, GTF2A
rs3020407	-0.994635	0.138396	chr6	152307261	0.709881	1	0.972891	ESR1
rs10137972	1.58898	0.138001	chr14	64557734	0.710276	1	0.972891	SYNE2, ESR2, MIR548H
rs2077647	0.805453	0.136486	chr6	152129077	0.7118	1	0.972891	ESR1, RP3-443C4.2
rs2414095	-0.831501	0.135132	chr15	51524292	0.71317	1	0.972891	RP11-108K3.1, CYP19A
rs17685	0.902971	0.132347	chr7	75616105	0.716011	1	0.972891	POR, TMEM120A, STYXL
rs4952222	1.5799	0.131354	chr2	31799863	0.717033	1	0.972891	SRD5A2
rs3891650	1.37984	0.130107	chr14	64620971	0.718321	1	0.972891	SYNE2, ESR2
rs2256191	0.829403	0.127729	chr14	64656855	0.720798	1	0.972891	SYNE2, ESR2
rs827419	0.920398	0.127133	chr6	152177663	0.721423	1	0.972891	ESR1
rs488133	0.857387	0.121929	chr6	152125444	0.726952	1	0.976341	ESR1, RP3-443C4.2
rs1256030	-0.751756	0.120846	chr14	64747170	0.728119	1	0.976341	ESR2
rs248793	0.755041	0.116285	chr5	6633779	0.7331	1	0.979019	NSUN2, SRD5A1
rs1876281	-0.736785	0.111126	chr8	25278509	0.738866	1	0.979019	DOCK5, GNRH1, RP11-3
rs11158532	1.14869	0.110861	chr14	64603204	0.739166	1	0.979019	SYNE2, ESR2
rs3020443	0.793332	0.108888	chr14	64792340	0.741414	1	0.979019	ESR2, RP11-544I20.2
rs3020331	-0.765825	0.102078	chr6	152008780	0.74935	1	0.979019	ESR1
rs2941740	-0.765825	0.102078	chr6	152009638	0.74935	1	0.979019	ESR1
rs2982573	-0.765825	0.102078	chr6	152010534	0.74935	1	0.979019	ESR1
rs77146349	1.35062	0.101858	chr2	48889967	0.749611	1	0.979019	STON1-GTF2A1L, GTF2A
rs727428	0.822446	0.0992751	chr17	7537792	0.752701	1	0.979019	SHBG, SAT2
rs4519576	-0.710385	0.0986738	chr2	48966146	0.753427	1	0.979019	STON1-GTF2A1L, GTF2A
rs1256059	-0.72243	0.0966529	chr14	64710417	0.755884	1	0.979019	ESR2
rs4953617	1.22307	0.0951717	chr2	48953209	0.757703	1	0.979019	STON1-GTF2A1L, GTF2A
rs28757154	-0.999892	0.0915789	chr15	51550667	0.762179	1	0.979019	RP11-108K3.1, CYP19A
rs162557	-0.763738	0.0904102	chr2	38305451	0.763656	1	0.979019	CYP1B1, CYP1B1-AS1
rs11753367	0.674499	0.0886633	chr6	87791505	0.765883	1	0.979019	RN7SKP209, CGA
rs9294365	0.674499	0.0886633	chr6	87792908	0.765883	1	0.979019	RN7SKP209, CGA
rs10957057	0.946012	0.0875416	chr8	59400340	0.767326	1	0.979019	CYP7A1
rs12439137	-0.837323	0.0828618	chr15	51516304	0.773456	1	0.979019	RP11-108K3.1, CYP19A
rs800667	-1.35674	0.0824914	chr7	99447241	0.773949	1	0.979019	CYP3A43
rs5934508	-0.639448	0.0808361	chrX	8918776	0.776167	1	0.979019
rs58712424	-1.28726	0.0793611	chr15	74635105	0.778165	1	0.979019	CCDC33, CYP11A1, CTD
rs1256040	-0.600885	0.0786621	chr14	64738394	0.779119	1	0.979019	ESR2
rs2740570	-1.51684	0.0775979	chr7	99385957	0.780579	1	0.979019	CYP3A4
rs1709183	-0.675361	0.0766872	chr6	152193996	0.781838	1	0.979019	ESR1
rs2031367	-0.58744	0.0760188	chr6	87807180	0.782767	1	0.979019	CGA
rs10140457	1.36812	0.0746152	chr14	64716693	0.784732	1	0.979019	ESR2
rs10214867	-1.07896	0.0736328	chr6	152009654	0.786119	1	0.979019	ESR1
rs2208532	0.559983	0.0717889	chr2	31788989	0.78875	1	0.97971	SRD5A2, AL133247.2
rs3823884	0.680236	0.0691437	chr7	75544455	0.792588	1	0.981893	POR, MIR4651, RPL7L1
rs9444470	0.548736	0.0664915	chr6	87801536	0.796515	1	0.982177	RN7SKP209, CGA
rs2445761	-0.637927	0.0661827	chr15	51615616	0.796978	1	0.982177	CYP19A1, RP11-108K3.
rs9340799	-0.575996	0.0633086	chr6	152163381	0.801341	1	0.984308	ESR1
rs9332975	0.942891	0.062312	chr2	31750417	0.802878	1	0.984308	SRD5A2, AL133247.2
rs12150660	0.861433	0.0595829	chr17	7521915	0.807156	1	0.984975	FXR2, snoU13, AC0074
rs2152750	-0.544008	0.0593063	chr6	152070145	0.807596	1	0.984975	ESR1
rs4597581	0.599709	0.0502066	chr2	48958595	0.822704	1	0.985715	STON1-GTF2A1L, GTF2A
rs5918757	0.688886	0.049767	chrX	66806030	0.823469	1	0.985715	AR
rs2144025	0.662922	0.0492887	chr6	152307706	0.824306	1	0.985715	ESR1
rs10916	-0.591458	0.049269	chr2	38297170	0.82434	1	0.985715	RMDN2, RMDN2-AS1, CY
rs17523880	0.72674	0.0479941	chr15	51592543	0.826591	1	0.985715	RP11-108K3.1, CYP19A
rs851985	0.525781	0.0463538	chr6	152020390	0.829534	1	0.985715	ESR1
rs858520	0.57063	0.0455079	chr17	7530271	0.831073	1	0.985715	SHBG, SAT2
rs28383050	0.830272	0.0424376	chr2	31758191	0.836788	1	0.985715	SRD5A2, AL133247.2
rs851993	-0.487386	0.0410635	chr6	152006011	0.839415	1	0.985715	ESR1
rs1999807	-0.449141	0.0404864	chr6	152064199	0.840533	1	0.985715	ESR1
rs4464947	-0.722563	0.0400437	chr8	143950796	0.841395	1	0.985715	GML, CYP11B1
rs7901110	0.880036	0.0397336	chr10	65348733	0.842002	1	0.985715	REEP3
rs2899472	-0.457733	0.0381885	chr15	51516055	0.845065	1	0.985715	RP11-108K3.1, CYP19A
rs35335733	-0.476443	0.0373813	chr4	74266983	0.846691	1	0.985715	ALB
rs17148944	0.687531	0.0361156	chr7	75601867	0.849277	1	0.985715	POR
rs6965343	0.426188	0.0356454	chr7	75592925	0.85025	1	0.985715	POR
rs533486	-0.464805	0.0332379	chr7	99440694	0.855337	1	0.985715	CYP3A43
rs4403552	-0.446443	0.0329056	chrX	7243304	0.856054	1	0.985715	STS
rs39848	-0.422309	0.0319111	chr5	6669762	0.858223	1	0.985715	SRD5A1, CTD-2044J15.
rs1004467	-0.621539	0.0315128	chr10	104594507	0.859101	1	0.985715	CYP17A1, CYP17A1-AS1
rs6749019	-0.391137	0.0311821	chr2	31797811	0.859835	1	0.985715	SRD5A2, AL133247.2
rs543648	0.392898	0.0285617	chr6	152110944	0.865795	1	0.985715	ESR1
rs3936308	0.864838	0.0279238	chr19	48386800	0.867288	1	0.985715	SULT2A1
rs2911418	-0.791819	0.0276765	chr16	82123295	0.867872	1	0.985715	HSD17B2, RP11-510J16
rs1256065	-0.362513	0.0245196	chr14	64698932	0.87557	1	0.985715	SYNE2, ESR2
rs162562	0.393872	0.0229344	chr2	38297515	0.879628	1	0.985715	RMDN2, RMDN2-AS1, CY
rs1884722	0.567135	0.0223648	chr2	31748207	0.881121	1	0.985715	SRD5A2, AL133247.2
rs1152582	-0.341756	0.0217647	chr14	64692630	0.882715	1	0.985715	SYNE2, ESR2
rs62479404	0.466264	0.0217147	chr7	75526271	0.882849	1	0.985715	RHBDD2, POR
rs9478244	-0.392714	0.0211031	chr6	152122037	0.884498	1	0.985715	ESR1
rs827420	-0.320709	0.019923	chr6	152177529	0.887752	1	0.985715	ESR1
rs9322334	-0.38156	0.0198924	chr6	152200041	0.887838	1	0.985715	ESR1
rs3751591	0.401262	0.0187271	chr15	51606710	0.891152	1	0.985715	CYP19A1, RP11-108K3.
rs66630638	0.47481	0.0172748	chr4	56231728	0.895432	1	0.985715	SRD5A3, SRD5A3-AS1
rs6755901	-0.446658	0.0172679	chr2	48925746	0.895453	1	0.985715	STON1-GTF2A1L, GTF2A
rs6581103	0.309387	0.0162245	chr12	57184425	0.898643	1	0.985715	HSD17B6
rs12396249	-0.375565	0.0152149	chrX	66777066	0.901831	1	0.985715	AR
rs1524152	-0.456146	0.0146211	chr2	48904842	0.903756	1	0.985715	STON1-GTF2A1L, GTF2A
rs523349	0.279459	0.0142883	chr2	31805706	0.904853	1	0.985715	SRD5A2
rs10954732	-0.260948	0.0142497	chr7	75611149	0.904981	1	0.985715	POR, TMEM120A
rs8190581	0.42181	0.0131442	chr9	98995852	0.908724	1	0.985715	HSD17B3, AL160269.1
rs13405728	0.430292	0.0129899	chr2	48978159	0.909259	1	0.985715	STON1-GTF2A1L, LHCGR
rs1152595	-0.246725	0.0121632	chr14	64674981	0.912182	1	0.985715	SYNE2, ESR2
rs166049	0.337617	0.0117908	chr5	6632295	0.913531	1	0.985715	NSUN2, SRD5A1
rs10876920	0.267807	0.0114418	chr12	57176175	0.914816	1	0.985715	HSD17B6
rs10876921	0.267807	0.0114418	chr12	57176186	0.914816	1	0.985715	HSD17B6
rs4953616	0.22211	0.0108977	chr2	48941428	0.916858	1	0.985715	STON1-GTF2A1L, GTF2A
rs2987983	-0.200086	0.00904568	chr14	64763653	0.924228	1	0.985715	ESR2
rs62475268	0.276936	0.00843767	chr7	75578068	0.926812	1	0.985715	POR, SNORA14A
rs9889094	0.504839	0.00837817	chr16	82115148	0.92707	1	0.985715	HSD17B2, RP11-510J16
rs2445762	0.213155	0.00809303	chr15	51617708	0.928318	1	0.985715	CYP19A1, RP11-108K3.
rs59602482	0.288795	0.00794076	chr2	38324327	0.928994	1	0.985715	CYP1B1, CYP1B1-AS1
rs7158393	0.302571	0.00793728	chr14	64594660	0.929009	1	0.985715	SYNE2, ESR2
rs12721620	0.441158	0.00671681	chr7	99358615	0.934682	1	0.985715	CYP3A4
rs17115100	0.290072	0.00652379	chr10	104591393	0.935625	1	0.985715	CYP17A1, CYP17A1-AS1
rs13421618	0.237428	0.00631884	chr2	48945954	0.936642	1	0.985715	STON1-GTF2A1L, GTF2A
rs1843090	0.171958	0.00610043	chr15	74643034	0.937744	1	0.985715	CYP11A1, CTD-2311M21
rs1415194	0.168687	0.00574834	chr6	152063998	0.939564	1	0.985715	ESR1
rs3020303	0.168687	0.00574834	chr6	152064454	0.939564	1	0.985715	ESR1
rs1856057	0.168687	0.00574834	chr6	152067869	0.939564	1	0.985715	ESR1
rs1999805	0.168687	0.00574834	chr6	152068364	0.939564	1	0.985715	ESR1
rs35610027	-0.195897	0.00536943	chr4	68605396	0.941586	1	0.985715	RP11-453E17.1, GNRHR
rs3815455	0.181281	0.00531922	chr7	75611756	0.941859	1	0.985715	POR, TMEM120A
rs1057868	0.181281	0.00531922	chr7	75615006	0.941859	1	0.985715	POR, TMEM120A
rs736894	0.171397	0.00366713	chr11	71152258	0.951712	1	0.989668	DHCR7, RP11-660L16.2
rs41301394	-0.130919	0.00273677	chr7	75612803	0.958278	1	0.989668	POR, TMEM120A
rs7161192	0.104213	0.00272677	chr14	64637147	0.958355	1	0.989668	SYNE2, ESR2
rs9479117	-0.139732	0.00262912	chr6	152117685	0.959106	1	0.989668	ESR1
rs851995	0.0971874	0.00231733	chr6	152005534	0.961606	1	0.989668	ESR1
rs75499922	0.196568	0.00226641	chr6	152122258	0.96203	1	0.989668	ESR1
rs10262966	-0.247383	0.00215946	chr7	75583325	0.962936	1	0.989668	POR
rs12470196	-0.0951745	0.00213974	chr2	31763752	0.963105	1	0.989668	SRD5A2, AL133247.2
rs2684875	-0.220336	0.00198012	chr1	162782145	0.964507	1	0.989668	HSD17B7
rs10822184	-0.0962552	0.00150875	chr10	65337153	0.969016	1	0.990003	REEP3
rs8509	-0.130214	0.0015075	chr7	75616577	0.969029	1	0.990003	POR, TMEM120A, STYXL
rs7739274	-0.130103	0.000652917	chr6	152258509	0.979614	1	0.993086	ESR1
rs12713013	-0.104749	0.000633586	chr2	48937154	0.979918	1	0.993086	STON1-GTF2A1L, GTF2A
rs239953	0.0812596	0.000522801	chr7	75579490	0.981758	1	0.993086	POR, SNORA14A
rs5759199	0.0538602	0.00046521	chr22	43551513	0.982792	1	0.993086	TSPO
rs61752809	-0.0689754	0.000369182	chr8	143954501	0.98467	1	0.993086	GML, CYP11B1
rs5297	-0.0689754	0.000369182	chr8	143955657	0.98467	1	0.993086	GML, CYP11B1
rs6937568	0.0840906	0.000235572	chr6	152153964	0.987754	1	0.994073	ESR1
rs851975	0.00906093	1.32053e-05	chr6	152031303	0.997101	1	0.998557	ESR1
rs7561278	-0.00816965	8.95913e-06	chr2	48954905	0.997612	1	0.998557	STON1-GTF2A1L, GTF2A
rs30434	-0.00453417	3.2724e-06	chr5	6673322	0.998557	1	0.998557	SRD5A1, CTD-2044J15.
