# Supplementary material for: Environmental and Genetic Contributors to Salivary Testosterone Levels in Infants
Source: Front Endocrinol (Lausanne). 2014 Oct 30;5:187. doi: 10.3389/fendo.2014.00187 (PMC4214198; doi:10.3389/fendo.2014.00187)
Supplement: Supplementary file 1 [file Presentation_1.ZIP › Univariate SNP tests in the subsample with low transferrin.XLSX]

## Sheet: GWAS Male
SNP	beta.hat	lr	mChr	mPos	pval	pval.bf	pval.bh	gene
rs4952922	11.363	17.9716	chr2	48961396	2.24231e-05	0.0110546	0.0060095	STON1-GTF2A1L, GTF2A
rs10495960	11.3032	17.8124	chr2	48960032	2.43793e-05	0.012019	0.0060095	STON1-GTF2A1L, GTF2A
rs2301267	7.37386	13.3622	chr2	48984391	0.000256746	0.126576	0.0288293	STON1-GTF2A1L, LHCGR
rs62442039	13.3844	12.9029	chr6	152158090	0.000328069	0.161738	0.0288293	ESR1
rs881671	-21.8685	12.7901	chr8	59417107	0.000348462	0.171792	0.0288293	CYP7A1, RP11-114M5.3
rs12797951	6.38007	12.7772	chr11	71143266	0.000350864	0.172976	0.0288293	AP002387.1, DHCR7
rs2077647	8.94602	11.6054	chr6	152129077	0.00065761	0.324202	0.0463146	ESR1, RP3-443C4.2
rs4245818	8.94332	10.7818	chr2	48985607	0.00102501	0.505329	0.0631661	STON1-GTF2A1L, LHCGR
rs57484470	-15.4605	10.5081	chr22	43545077	0.00118854	0.585949	0.0651055	MCAT, TSPO
rs11897846	7.47336	9.99376	chr2	48956512	0.00157072	0.774364	0.0774364	STON1-GTF2A1L, GTF2A
rs8190478	6.23274	9.06982	chr9	99064883	0.00259862	1	0.116466	HSD17B3
rs2740570	-11.8737	8.60118	chr7	99385957	0.00335946	1	0.138018	CYP3A4
rs9362387	10.6719	7.90599	chr6	87793401	0.00492713	1	0.172578	RN7SKP209, CGA
rs2031367	8.74155	7.83251	chr6	87807180	0.00513148	1	0.172578	CGA
rs7371084	8.55349	7.79095	chr2	48939953	0.00525085	1	0.172578	STON1-GTF2A1L, GTF2A
rs533486	-5.1442	7.63076	chr7	99440694	0.00573812	1	0.176806	CYP3A43
rs41301394	6.92666	7.32752	chr7	75612803	0.00679067	1	0.182109	POR, TMEM120A
rs17101704	-13.129	7.22751	chr14	64634067	0.00717945	1	0.182109	SYNE2, ESR2
rs488133	5.67443	7.21751	chr6	152125444	0.00721957	1	0.182109	ESR1, RP3-443C4.2
rs58100701	6.71509	7.1294	chr2	48975298	0.00758301	1	0.182109	STON1-GTF2A1L, LHCGR
rs8190495	5.7999	7.08869	chr9	99061884	0.00775719	1	0.182109	HSD17B3
rs47340	6.6066	6.83128	chr22	43562829	0.00895749	1	0.200729	TSPO, TTLL12
rs3815455	6.59128	6.72458	chr7	75611756	0.00950931	1	0.20383	POR, TMEM120A
rs11682325	9.85569	6.56196	chr2	48899807	0.0104182	1	0.214006	STON1-GTF2A1L, GTF2A
rs35372579	-7.77986	6.43658	chr2	48864219	0.0111794	1	0.2142	STON1-GTF2A1L, GTF2A
rs56058466	9.15476	6.41806	chr2	38328870	0.0112966	1	0.2142	CYP1B1, CYP1B1-AS1
rs17161971	-8.1391	6.33186	chr7	99456721	0.0118588	1	0.216533	CYP3A43
rs113803069	-8.89898	6.18534	chr10	65328326	0.0128813	1	0.226803	REEP3
rs1255989	9.6799	5.99835	chr14	64658226	0.0143193	1	0.230805	SYNE2, ESR2
rs17148944	10.6868	5.96207	chr7	75601867	0.0146169	1	0.230805	POR
rs1057868	6.26493	5.9485	chr7	75615006	0.0147298	1	0.230805	POR, TMEM120A
rs72840204	-13.0792	5.87004	chr10	65378695	0.0154007	1	0.230805	REEP3
rs12618729	6.77582	5.86448	chr2	48937349	0.0154494	1	0.230805	STON1-GTF2A1L, GTF2A
rs2504069	-6.47486	5.75095	chr6	152085517	0.0164797	1	0.238956	ESR1
rs10214867	8.70113	5.63075	chr6	152009654	0.017648	1	0.246173	ESR1
rs17685	6.11592	5.5804	chr7	75616105	0.0181625	1	0.246173	POR, TMEM120A, STYXL
rs1709183	5.03507	5.5505	chr6	152193996	0.0184754	1	0.246173	ESR1
rs9340799	6.11935	5.44396	chr6	152163381	0.0196361	1	0.254753	ESR1
rs6937568	12.4644	5.2223	chr6	152153964	0.0222991	1	0.279584	ESR1
rs10923844	6.0175	5.19252	chr1	120059500	0.0226843	1	0.279584	HSD3B1
rs62475268	8.10406	5.09162	chr7	75578068	0.0240418	1	0.289088	POR, SNORA14A
rs41334947	-9.45297	4.63473	chr14	64560091	0.0313311	1	0.325979	SYNE2, ESR2, MIR548H
rs2781377	-9.45297	4.63473	chr14	64560092	0.0313311	1	0.325979	SYNE2, ESR2, MIR548H
rs10142318	-5.21708	4.6196	chr14	64604281	0.0316087	1	0.325979	SYNE2, ESR2
rs3020304	-4.15471	4.60072	chr6	152064464	0.0319585	1	0.325979	ESR1
rs974483	-5.04893	4.59008	chr4	68615500	0.0321575	1	0.325979	RP11-453E17.1, GNRHR
rs112800586	-4.12025	4.58432	chrX	8916263	0.0322658	1	0.325979
rs3020343	-4.33659	4.50875	chr6	152054363	0.033722	1	0.325979	ESR1
rs2982560	-4.33659	4.50875	chr6	152055606	0.033722	1	0.325979	ESR1
rs3020345	-4.33659	4.50875	chr6	152056368	0.033722	1	0.325979	ESR1
rs2982557	-4.33659	4.50875	chr6	152056369	0.033722	1	0.325979	ESR1
rs2982554	-4.31985	4.4355	chr6	152058010	0.0351989	1	0.333713	ESR1
rs8022428	-5.66502	4.37068	chr14	64563613	0.0365623	1	0.334471	SYNE2, ESR2, MIR548H
rs1792275	7.21598	4.3479	chr11	71140156	0.0370547	1	0.334471	AP002387.1, DHCR7
rs3020306	-4.23618	4.33602	chr6	152065886	0.0373142	1	0.334471	ESR1
rs6557168	4.61324	4.29747	chr6	152201201	0.0381692	1	0.336025	ESR1
rs13428575	-6.60116	4.1822	chr2	48938693	0.0408506	1	0.353322	STON1-GTF2A1L, GTF2A
rs9383963	-4.80998	3.94996	chr6	152436158	0.0468725	1	0.374579	ESR1, SYNE1
rs12419334	4.36937	3.94797	chr11	71139472	0.046928	1	0.374579	AP002387.1, DHCR7
rs13894	-10.4892	3.9137	chr17	7529902	0.0478939	1	0.374579	SHBG, SAT2
rs827419	6.91147	3.88769	chr6	152177663	0.0486413	1	0.374579	ESR1
rs2257401	8.10339	3.86977	chr7	99306685	0.0491631	1	0.374579	CYP3A7, AC069294.1
rs1357319	8.10339	3.86977	chr7	99310181	0.0491631	1	0.374579	CYP3A7, AC069294.1
rs7161192	4.45392	3.86751	chr14	64637147	0.0492296	1	0.374579	SYNE2, ESR2
rs7872344	4.29467	3.86216	chr9	99065384	0.0493866	1	0.374579	HSD17B3
rs9340978	9.07061	3.80135	chr6	152333945	0.0512112	1	0.382532	ESR1
rs7158393	-4.43769	3.74327	chr14	64594660	0.0530206	1	0.389248	SYNE2, ESR2
rs7561278	-5.08488	3.72233	chr2	48954905	0.0536894	1	0.389248	STON1-GTF2A1L, GTF2A
rs2982562	-3.8841	3.68309	chr6	152052601	0.0549668	1	0.392734	ESR1
rs2956355	8.75027	3.63244	chr2	48980375	0.0566638	1	0.399075	STON1-GTF2A1L, LHCGR
rs10136662	-4.1852	3.48281	chr14	64597186	0.0620093	1	0.430571	SYNE2, ESR2
rs138929	4.30828	3.44382	chr22	43562439	0.0634889	1	0.434723	TSPO, TTLL12
rs6965239	-8.62471	3.41547	chr7	99303971	0.0645882	1	0.436191	CYP3A7, AC069294.1
rs3020346	-3.76943	3.35928	chr6	152056771	0.0668274	1	0.445215	ESR1
rs12022215	-6.44386	3.26	chr1	119969443	0.0709892	1	0.447852	HSD3B2, RP5-871G17.5
rs10954732	-4.22942	3.25117	chr7	75611149	0.0713725	1	0.447852	POR, TMEM120A
rs8007972	7.48868	3.24799	chr14	64564527	0.0715111	1	0.447852	SYNE2, ESR2, MIR548H
rs1524159	-7.92339	3.24543	chr2	48863909	0.071623	1	0.447852	STON1-GTF2A1L, GTF2A
rs2687074	-13.2716	3.24217	chr7	99316423	0.0717654	1	0.447852	CYP3A7, AC069294.1
rs12204714	3.9475	3.17913	chr6	152235339	0.0745846	1	0.458162	ESR1
rs10954724	-4.19055	3.16405	chr7	75597545	0.0752761	1	0.458162	POR
rs7562693	-3.65819	3.10076	chr2	48953349	0.0782557	1	0.463461	STON1-GTF2A1L, GTF2A
rs1124674	-3.24351	3.08942	chr6	152080735	0.0788031	1	0.463461	ESR1
rs2982556	-3.94763	3.07572	chr6	152056842	0.0794694	1	0.463461	ESR1
rs2982552	-3.93738	3.06679	chr6	152059563	0.079907	1	0.463461	ESR1
rs1800440	6.58878	3.03007	chr2	38298139	0.0817343	1	0.465033	RMDN2, RMDN2-AS1, CY
rs2982575	-3.76048	3.02353	chr6	152069791	0.0820646	1	0.465033	ESR1
rs5934508	2.75212	2.87099	chrX	8918776	0.0901896	1	0.472796
rs1415194	-3.08124	2.8487	chr6	152063998	0.0914478	1	0.472796	ESR1
rs7450824	-4.45858	2.83939	chr6	152438103	0.0919793	1	0.472796	ESR1, SYNE1
rs1547387	4.95662	2.81752	chr6	33169895	0.0932406	1	0.472796	COL11A2, RXRB, RNY4P
rs1999807	-3.06555	2.81656	chr6	152064199	0.0932964	1	0.472796	ESR1
rs3020303	-3.06555	2.81656	chr6	152064454	0.0932964	1	0.472796	ESR1
rs1856057	-3.06555	2.81656	chr6	152067869	0.0932964	1	0.472796	ESR1
rs1999805	-3.06555	2.81656	chr6	152068364	0.0932964	1	0.472796	ESR1
rs2152750	-3.06555	2.81656	chr6	152070145	0.0932964	1	0.472796	ESR1
rs8190581	9.23493	2.79968	chr9	98995852	0.0942834	1	0.472796	HSD17B3, AL160269.1
rs28737229	4.11388	2.78926	chr7	75536736	0.0948981	1	0.472796	POR, MIR4651
rs9479117	-6.15901	2.77874	chr6	152117685	0.0955231	1	0.472796	ESR1
rs77255806	-8.503	2.76964	chr6	152003136	0.0960679	1	0.472796	ESR1
rs9409407	-5.3249	2.75649	chr9	99055249	0.0968608	1	0.472796	HSD17B3
rs12785878	3.79939	2.72735	chr11	71167449	0.0986431	1	0.474725	DHCR7, RP11-660L16.2
rs1364284	4.7824	2.71865	chr16	82136254	0.0991818	1	0.474725	HSD17B2, RP11-510J16
rs944050	6.28466	2.65894	chr14	64700045	0.10297	1	0.488115	SYNE2, ESR2
rs543648	3.57792	2.63435	chr6	152110944	0.104575	1	0.491004	ESR1
rs4278698	-4.976	2.56661	chr15	74664951	0.109141	1	0.507609	CYP11A1, CTD-2311M21
rs10957057	-4.46031	2.46466	chr8	59400340	0.116433	1	0.536461	CYP7A1
rs34328825	-5.34966	2.41847	chr2	48909118	0.119912	1	0.538462	STON1-GTF2A1L, GTF2A
rs4291899	5.07166	2.38921	chr16	82064838	0.122175	1	0.538462	HSD17B2
rs12154178	2.99233	2.3745	chr6	152251080	0.123331	1	0.538462	ESR1
rs10235630	-4.41409	2.37376	chr7	99466587	0.12339	1	0.538462	CYP3A43, CTD-3244O18
rs7036828	-3.31474	2.36728	chr9	99067847	0.123902	1	0.538462	HSD17B3
rs7026934	-3.31474	2.36728	chr9	99067896	0.123902	1	0.538462	HSD17B3
rs56883502	7.01559	2.35104	chr15	51632737	0.1252	1	0.538462	CYP19A1, GLDN
rs10264272	10.8462	2.346	chr7	99262835	0.125605	1	0.538462	CYP3A5
rs113247855	-3.4628	2.31612	chrX	8912871	0.128039	1	0.544166
rs988328	-4.76011	2.2861	chr6	152241150	0.130537	1	0.546305	ESR1
rs2504063	-3.20369	2.27458	chr6	152090707	0.131511	1	0.546305	ESR1
rs35648226	4.40009	2.26848	chr14	64686125	0.13203	1	0.546305	SYNE2, ESR2
rs9478244	-6.22536	2.25426	chr6	152122037	0.133247	1	0.546305	ESR1
rs5934507	-3.11131	2.24458	chrX	8917206	0.134083	1	0.546305
rs4953611	-6.59267	2.20649	chr2	48920263	0.137431	1	0.546951	STON1-GTF2A1L, GTF2A
rs2431260	3.44502	2.19538	chr6	152192331	0.138425	1	0.546951	ESR1
rs57018718	-5.86725	2.19136	chr14	64594019	0.138787	1	0.546951	SYNE2, ESR2
rs6749019	3.64226	2.15649	chr2	31797811	0.141969	1	0.546951	SRD5A2, AL133247.2
rs59602482	-4.24823	2.15485	chr2	38324327	0.14212	1	0.546951	CYP1B1, CYP1B1-AS1
rs10137972	-5.68033	2.14905	chr14	64557734	0.142658	1	0.546951	SYNE2, ESR2, MIR548H
rs2772163	4.1346	2.13352	chr14	64693385	0.144109	1	0.546951	SYNE2, ESR2
rs35610027	-3.60002	2.11326	chr4	68605396	0.146028	1	0.546951	RP11-453E17.1, GNRHR
rs80268841	-5.88001	2.11166	chr2	48884231	0.146181	1	0.546951	STON1-GTF2A1L, GTF2A
rs6557164	4.69366	2.07929	chr6	152002932	0.14931	1	0.546951	ESR1
rs16964211	5.36482	2.07218	chr15	51530495	0.150007	1	0.546951	RP11-108K3.1, CYP19A
rs60314960	-5.41093	2.07015	chr2	38291043	0.150206	1	0.546951	RMDN2, RMDN2-AS1, CY
rs1843090	-3.12041	2.06723	chr15	74643034	0.150495	1	0.546951	CYP11A1, CTD-2311M21
rs9444470	3.62226	2.06631	chr6	87801536	0.150585	1	0.546951	RN7SKP209, CGA
rs55817859	-6.19923	2.05439	chr2	48978109	0.151768	1	0.546951	STON1-GTF2A1L, LHCGR
rs2982896	3.56776	2.04175	chr6	152399493	0.153034	1	0.546951	ESR1
rs74091680	7.59301	2.03132	chr12	57154822	0.154087	1	0.546951	PRIM1, HSD17B6
rs4363830	-3.45058	2.01359	chr15	74665055	0.155896	1	0.546951	CYP11A1, CTD-2311M21
rs138919	3.67633	2.00861	chr22	43560112	0.156409	1	0.546951	TSPO, TTLL12
rs6971	3.68913	2.00677	chr22	43558926	0.156598	1	0.546951	TSPO, TTLL12
rs2987983	4.22672	1.99768	chr14	64763653	0.15754	1	0.546951	ESR2
rs12721620	-8.05001	1.93387	chr7	99358615	0.164335	1	0.553207	CYP3A4
rs10916	3.566	1.91748	chr2	38297170	0.166135	1	0.553207	RMDN2, RMDN2-AS1, CY
rs162557	3.566	1.91748	chr2	38305451	0.166135	1	0.553207	CYP1B1, CYP1B1-AS1
rs6965343	-3.39459	1.91194	chr7	75592925	0.166748	1	0.553207	POR
rs10224569	11.8979	1.91018	chr7	99248304	0.166943	1	0.553207	CYP3A5
rs9322336	3.69182	1.90845	chr6	152200430	0.167136	1	0.553207	ESR1
rs1419745	-9.03819	1.90785	chr7	99260092	0.167203	1	0.553207	CYP3A5
rs1464728	-5.74006	1.87319	chr2	48906360	0.17111	1	0.553207	STON1-GTF2A1L, GTF2A
rs11635047	-2.9117	1.87294	chr15	74627672	0.171139	1	0.553207	CCDC33, CYP11A1
rs116970340	-6.26066	1.8712	chr17	40711768	0.171337	1	0.553207	RP11-400F19.8, HSD17
rs12537277	3.41574	1.86817	chr7	75588704	0.171685	1	0.553207	POR
rs17307280	-2.38884	1.71813	chrX	8916646	0.189934	1	0.599337
rs62479404	4.24334	1.70987	chr7	75526271	0.191002	1	0.599337	RHBDD2, POR
rs1152595	3.2776	1.69374	chr14	64674981	0.193108	1	0.599337	SYNE2, ESR2
rs7049076	-8.03612	1.68313	chr9	99065969	0.19451	1	0.599337	HSD17B3
rs9397485	-3.49261	1.67821	chr6	152434828	0.195162	1	0.599337	ESR1, SYNE1
rs1017242	-3.53474	1.67725	chr16	82125784	0.19529	1	0.599337	HSD17B2, RP11-510J16
rs9889094	-5.85362	1.66499	chr16	82115148	0.196931	1	0.599337	HSD17B2, RP11-510J16
rs34070858	-3.7659	1.66491	chr6	152442472	0.196942	1	0.599337	ESR1, SYNE1
rs2295190	-3.7659	1.66491	chr6	152443744	0.196942	1	0.599337	ESR1, SYNE1
rs851995	-3.23144	1.62981	chr6	152005534	0.201729	1	0.601876	ESR1
rs193103	3.73012	1.62928	chr2	38315020	0.201803	1	0.601876	CYP1B1, CYP1B1-AS1
rs2982551	-2.70179	1.6231	chr6	152061210	0.20266	1	0.601876	ESR1
rs3020301	-2.70179	1.6231	chr6	152061579	0.20266	1	0.601876	ESR1
rs700519	4.8914	1.58753	chr15	51507968	0.20768	1	0.613091	RP11-108K3.1, CYP19A
rs12011793	-3.1678	1.56198	chrX	66918091	0.211376	1	0.620287	AR
rs4374421	-3.70459	1.5431	chr2	48935392	0.214158	1	0.62252	STON1-GTF2A1L, GTF2A
rs3792246	2.71357	1.51623	chr2	48899150	0.21819	1	0.62252	STON1-GTF2A1L, GTF2A
rs9340835	3.32633	1.50677	chr6	152199931	0.219633	1	0.62252	ESR1
rs6755901	-3.1936	1.49723	chr2	48925746	0.221099	1	0.62252	STON1-GTF2A1L, GTF2A
rs11689544	-4.82338	1.48142	chr2	48909171	0.223552	1	0.62252	STON1-GTF2A1L, GTF2A
rs5934505	-2.55203	1.48093	chrX	8913826	0.223629	1	0.62252
rs10865234	-5.15144	1.48058	chr2	48910133	0.223683	1	0.62252	STON1-GTF2A1L, GTF2A
rs9322334	2.97752	1.47722	chr6	152200041	0.22421	1	0.62252	ESR1
rs6725150	-5.13988	1.47448	chr2	48907086	0.22464	1	0.62252	STON1-GTF2A1L, GTF2A
rs17828471	5.14011	1.47354	chr6	152097405	0.224788	1	0.62252	ESR1
rs79177909	5.12405	1.46569	chr6	152105088	0.226026	1	0.62252	ESR1
rs5934916	-2.99588	1.43235	chrX	7215434	0.231382	1	0.630929	STS
rs4728533	3.19098	1.42321	chr7	75586536	0.232876	1	0.630929	POR
rs11632698	-2.48101	1.42073	chr15	74637867	0.233283	1	0.630929	CCDC33, CYP11A1, CTD
rs934633	-5.27991	1.41518	chr15	51500494	0.234199	1	0.630929	RP11-108K3.1, CYP19A
rs5759199	-2.98727	1.40177	chr22	43551513	0.236427	1	0.632466	TSPO
rs17081767	-5.64828	1.39635	chr6	152156297	0.237335	1	0.632466	ESR1
rs9322335	2.62998	1.34944	chr6	152200129	0.245376	1	0.647558	ESR1
rs11764251	-2.46634	1.34801	chr7	75612184	0.245626	1	0.647558	POR, TMEM120A
rs4659175	3.02691	1.32223	chr1	119956473	0.250192	1	0.650878	HSD3B2
rs73009834	4.32481	1.31939	chr6	152344346	0.250701	1	0.650878	ESR1
rs2617266	-2.77387	1.31859	chr2	38302544	0.250845	1	0.650878	RMDN2, RMDN2-AS1, CY
rs680055	4.45764	1.30049	chr7	99457605	0.254124	1	0.65116	CYP3A43, CTD-3244O18
rs1876281	2.78782	1.29804	chr8	25278509	0.254571	1	0.65116	DOCK5, GNRH1, RP11-3
rs3020443	3.82566	1.29616	chr14	64792340	0.254917	1	0.65116	ESR2, RP11-544I20.2
rs11788621	-3.00125	1.27441	chr9	99069230	0.25894	1	0.658029	HSD17B3
rs7804806	2.78836	1.26092	chr7	75595682	0.261477	1	0.659367	POR
rs12591359	2.5468	1.25741	chr15	51539368	0.262142	1	0.659367	RP11-108K3.1, CYP19A
rs10280802	4.02427	1.23201	chr7	75529137	0.267016	1	0.668219	POR
rs10175368	-2.73732	1.17724	chr2	38307861	0.277919	1	0.687992	CYP1B1, CYP1B1-AS1
rs61752809	4.44036	1.17145	chr8	143954501	0.279104	1	0.687992	GML, CYP11B1
rs5297	4.44036	1.17145	chr8	143955657	0.279104	1	0.687992	GML, CYP11B1
rs8509	4.58248	1.12627	chr7	75616577	0.288573	1	0.706387	POR, TMEM120A, STYXL
rs1256031	2.60102	1.12226	chr14	64746179	0.289432	1	0.706387	ESR2
rs5934506	-2.21346	1.10826	chrX	8913992	0.292461	1	0.710263
rs1004467	4.66264	1.08813	chr10	104594507	0.296886	1	0.717476	CYP17A1, CYP17A1-AS1
rs112092624	-2.94468	1.07986	chrX	66767002	0.298729	1	0.718407	AR
rs2445759	5.35094	1.06884	chr15	51600841	0.301207	1	0.720849	CYP19A1, RP11-108K3.
rs35335733	-2.37766	1.05103	chr4	74266983	0.30527	1	0.725271	ALB
rs41296536	-2.52937	1.04046	chr7	75599687	0.307715	1	0.725271	POR
rs2066474	-2.93039	1.02938	chr9	99064425	0.310305	1	0.725271	HSD17B3
rs2813544	2.74902	1.02893	chr6	152425582	0.31041	1	0.725271	ESR1
rs2813552	2.74902	1.02893	chr6	152441916	0.31041	1	0.725271	ESR1, SYNE1
rs3823884	-2.91254	1.01923	chr7	75544455	0.312701	1	0.727176	POR, MIR4651, RPL7L1
rs10176989	-3.69573	1.01153	chr2	48982868	0.314537	1	0.727912	STON1-GTF2A1L, LHCGR
rs2747653	2.68955	0.999439	chr6	152446057	0.317446	1	0.727912	ESR1, SYNE1
rs2747654	2.68955	0.999439	chr6	152447099	0.317446	1	0.727912	ESR1, SYNE1
rs4464947	4.12979	0.987405	chr8	143950796	0.320378	1	0.731232	GML, CYP11B1
rs2684875	-4.71274	0.978091	chr1	162782145	0.322671	1	0.733072	HSD17B7
rs30434	-2.29016	0.949261	chr5	6673322	0.329908	1	0.746075	SRD5A1, CTD-2044J15.
rs5978990	1.79679	0.941842	chrX	8909398	0.331805	1	0.746092
rs11158532	-2.92546	0.937423	chr14	64603204	0.332941	1	0.746092	SYNE2, ESR2
rs2805053	2.37069	0.927789	chr1	162781787	0.335438	1	0.746815	HSD17B7
rs866457	-2.28261	0.923458	chr6	151982413	0.336569	1	0.746815	ESR1
rs523349	-2.35471	0.912985	chr2	31805706	0.339324	1	0.746815	SRD5A2
rs632148	-2.35471	0.912985	chr2	31806031	0.339324	1	0.746815	SRD5A2
rs3020314	2.08295	0.874759	chr6	152270672	0.349641	1	0.760198	ESR1
rs592389	2.02406	0.869988	chr17	40707444	0.350959	1	0.760198	RP11-400F19.8, HSD17
rs10432667	2.38504	0.854464	chr2	48873978	0.355293	1	0.760198	STON1-GTF2A1L, GTF2A
rs58272846	-4.60684	0.840523	chr6	152173872	0.359247	1	0.760198	ESR1
rs73247002	3.17486	0.838613	chr8	59400325	0.359794	1	0.760198	CYP7A1
rs1076922	-2.54049	0.827858	chr22	43560962	0.362893	1	0.760198	TSPO, TTLL12
rs2479828	3.80208	0.82253	chr9	99050794	0.364441	1	0.760198	HSD17B3
rs8027683	2.48024	0.818061	chr15	51627561	0.365748	1	0.760198	CYP19A1, GLDN
rs11070844	2.48024	0.818061	chr15	51627794	0.365748	1	0.760198	CYP19A1, GLDN
rs610166	1.99406	0.815726	chr17	40705715	0.366433	1	0.760198	NAGLU, RP11-400F19.8
rs3297	-2.32023	0.807419	chr5	6668842	0.368885	1	0.760198	SRD5A1, CTD-2044J15.
rs9359730	-2.52565	0.801519	chr6	87794580	0.37064	1	0.760198	RN7SKP209, CGA
rs2982720	2.067	0.801336	chr6	152360650	0.370694	1	0.760198	ESR1
rs4986942	-3.97343	0.795453	chr4	68619601	0.372456	1	0.760198	RP11-453E17.1, GNRHR
rs66465244	-3.16615	0.793886	chr6	152407061	0.372928	1	0.760198	ESR1
rs3778092	-3.16615	0.793886	chr6	152408273	0.372928	1	0.760198	ESR1
rs6259	3.56342	0.780365	chr17	7536527	0.37703	1	0.760198	SHBG, SAT2
rs1256040	2.14167	0.779695	chr14	64738394	0.377234	1	0.760198	ESR2
rs10149314	-2.12284	0.77843	chr14	64571910	0.377622	1	0.760198	SYNE2, ESR2
rs2248586	-3.02791	0.777037	chr6	152095332	0.378049	1	0.760198	ESR1
rs7743290	-1.95305	0.773313	chr6	152309132	0.379194	1	0.760198	ESR1
rs39848	-2.34392	0.772878	chr5	6669762	0.379328	1	0.760198	SRD5A1, CTD-2044J15.
rs1256030	2.13666	0.758768	chr14	64747170	0.383714	1	0.765875	ESR2
rs2479822	-1.80253	0.740052	chr9	99028160	0.389644	1	0.768429	HSD17B3, RNU6-1160P
rs2868177	-2.12853	0.739879	chr7	75589903	0.3897	1	0.768429	POR
rs13421618	-2.56657	0.731522	chr2	48945954	0.39239	1	0.768429	STON1-GTF2A1L, GTF2A
rs12150660	-2.85545	0.730977	chr17	7521915	0.392567	1	0.768429	FXR2, snoU13, AC0074
rs3751592	-2.23892	0.730296	chr15	51606578	0.392787	1	0.768429	CYP19A1, RP11-108K3.
rs1255976	1.93234	0.713429	chr14	64643222	0.398308	1	0.776149	SYNE2, ESR2
rs2982683	-2.40683	0.669717	chr6	152298435	0.41315	1	0.801902	ESR1
rs6163	1.8968	0.644355	chr10	104596924	0.422138	1	0.809917	CYP17A1, CYP17A1-AS1
rs743572	1.8968	0.644355	chr10	104597152	0.422138	1	0.809917	CYP17A1, CYP17A1-AS1
rs4637173	2.96478	0.636589	chr2	48948856	0.424949	1	0.809917	STON1-GTF2A1L, GTF2A
rs8190479	-3.86228	0.636137	chr9	99064849	0.425113	1	0.809917	HSD17B3
rs12542233	-2.19273	0.635092	chr8	59414401	0.425494	1	0.809917	CYP7A1, RP11-114M5.3
rs112062538	-1.75255	0.613769	chrX	8912815	0.433372	1	0.815587
rs35866214	-2.20801	0.607276	chr2	48902578	0.435815	1	0.815587	STON1-GTF2A1L, GTF2A
rs35125065	-2.20801	0.607276	chr2	48904659	0.435815	1	0.815587	STON1-GTF2A1L, GTF2A
rs3003921	1.87979	0.605124	chr6	152279514	0.43663	1	0.815587	ESR1
rs112591782	-1.73502	0.591432	chrX	8913182	0.441866	1	0.815587
rs2228480	-2.01143	0.589347	chr6	152420095	0.442672	1	0.815587	ESR1
rs8018687	-2.43775	0.585522	chr14	64694082	0.444156	1	0.815587	SYNE2, ESR2
rs61174206	-2.43775	0.585522	chr14	64696200	0.444156	1	0.815587	SYNE2, ESR2
rs9383939	2.738	0.573802	chr6	152006178	0.448752	1	0.815587	ESR1
rs5751444	-2.11106	0.566593	chr22	43562434	0.451616	1	0.815587	TSPO, TTLL12
rs932742	-2.07524	0.562202	chr6	87804685	0.453374	1	0.815587	CGA
rs62471929	3.42535	0.554477	chr7	99274316	0.456494	1	0.815587	CYP3A5
rs10761781	2.07877	0.552576	chr10	65284603	0.457267	1	0.815587	REEP3
rs28757154	2.14143	0.549196	chr15	51550667	0.458646	1	0.815587	RP11-108K3.1, CYP19A
rs2959003	-1.54896	0.533057	chr15	74628891	0.465325	1	0.815587	CCDC33, CYP11A1
rs12691180	2.58324	0.533033	chr2	31766050	0.465334	1	0.815587	SRD5A2, AL133247.2
rs4736312	1.86035	0.527793	chr8	143953937	0.467536	1	0.815587	GML, CYP11B1
rs7003319	1.86035	0.527793	chr8	143954747	0.467536	1	0.815587	GML, CYP11B1
rs5299	1.86035	0.527793	chr8	143955471	0.467536	1	0.815587	GML, CYP11B1
rs827420	2.02788	0.525416	chr6	152177529	0.468541	1	0.815587	ESR1
rs5918757	1.44119	0.506228	chrX	66806030	0.476776	1	0.815587	AR
rs851985	1.58154	0.501388	chr6	152020390	0.478891	1	0.815587	ESR1
rs1524152	-2.02748	0.501228	chr2	48904842	0.478961	1	0.815587	STON1-GTF2A1L, GTF2A
rs6201	3.14852	0.499369	chr1	120054215	0.479777	1	0.815587	HSD3B1
rs34459388	-2.21294	0.49745	chr4	56218103	0.480623	1	0.815587	SRD5A3, FCF1P8
rs162562	1.67113	0.496237	chr2	38297515	0.481158	1	0.815587	RMDN2, RMDN2-AS1, CY
rs2955617	1.90236	0.492671	chr17	7538785	0.482738	1	0.815587	SHBG, SAT2
rs17326321	2.51123	0.491783	chr2	48937576	0.483133	1	0.815587	STON1-GTF2A1L, GTF2A
rs9294365	-1.86471	0.491274	chr6	87792908	0.483359	1	0.815587	RN7SKP209, CGA
rs28383050	2.61478	0.477102	chr2	31758191	0.489738	1	0.815587	SRD5A2, AL133247.2
rs3754838	2.61478	0.477102	chr2	31808300	0.489738	1	0.815587	SRD5A2
rs107402	1.85519	0.476838	chr22	43563711	0.489858	1	0.815587	TSPO, TTLL12
rs4986938	1.98326	0.473389	chr14	64699816	0.491432	1	0.815587	SYNE2, ESR2
rs2277339	2.67473	0.469419	chr12	57146069	0.493255	1	0.815587	PRIM1, HSD17B6
rs113318535	-1.39546	0.464996	chrX	8913223	0.495298	1	0.815587
rs77146349	4.70003	0.461545	chr2	48889967	0.496903	1	0.815587	STON1-GTF2A1L, GTF2A
rs10175472	-1.68018	0.456987	chr2	38307955	0.499036	1	0.815587	CYP1B1, CYP1B1-AS1
rs2911418	-3.33438	0.447296	chr16	82123295	0.503622	1	0.815587	HSD17B2, RP11-510J16
rs139036121	-1.35192	0.428742	chrX	8912628	0.512607	1	0.815587
rs138904	1.48702	0.426098	chr22	43544282	0.51391	1	0.815587	MCAT, TSPO
rs17398392	-3.14846	0.424015	chr2	48943141	0.514941	1	0.815587	STON1-GTF2A1L, GTF2A
rs1134095	1.61012	0.418384	chr8	143954290	0.517744	1	0.815587	GML, CYP11B1
rs2025444	1.43561	0.418158	chr9	98994706	0.517858	1	0.815587	HSD17B3, AL160269.1
rs1256065	1.51581	0.417426	chr14	64698932	0.518224	1	0.815587	SYNE2, ESR2
rs1256059	1.51581	0.417426	chr14	64710417	0.518224	1	0.815587	ESR2
rs17081685	-3.17596	0.413803	chr6	152116655	0.520045	1	0.815587	ESR1
rs41296509	1.6988	0.412613	chr7	75597932	0.520646	1	0.815587	POR
rs12470196	-1.64992	0.412049	chr2	31763752	0.520931	1	0.815587	SRD5A2, AL133247.2
rs800667	2.9071	0.41079	chr7	99447241	0.521569	1	0.815587	CYP3A43
rs67360116	-2.67055	0.409325	chr14	64565675	0.522312	1	0.815587	SYNE2, ESR2, MIR548H
rs858520	1.38484	0.405549	chr17	7530271	0.524237	1	0.815587	SHBG, SAT2
rs1152582	1.49307	0.403496	chr14	64692630	0.525289	1	0.815587	SYNE2, ESR2
rs12439137	-2.69391	0.401805	chr15	51516304	0.526159	1	0.815587	RP11-108K3.1, CYP19A
rs56119175	2.80243	0.398519	chr1	120051520	0.527855	1	0.815587	HSD3B1
rs3020331	1.44893	0.396767	chr6	152008780	0.528764	1	0.815587	ESR1
rs2941740	1.44893	0.396767	chr6	152009638	0.528764	1	0.815587	ESR1
rs2982573	1.44893	0.396767	chr6	152010534	0.528764	1	0.815587	ESR1
rs13216134	-1.73516	0.394798	chr6	152328484	0.529788	1	0.815587	ESR1
rs2972626	-1.67268	0.392462	chr19	48392499	0.531008	1	0.815587	SULT2A1, AC124853.1
rs2910400	-1.67268	0.392462	chr19	48394042	0.531008	1	0.815587	SULT2A1, AC124853.1
rs10876920	1.28959	0.392399	chr12	57176175	0.531041	1	0.815587	HSD17B6
rs10876921	1.28959	0.392399	chr12	57176186	0.531041	1	0.815587	HSD17B6
rs34468125	-1.93209	0.384599	chr19	48382099	0.535152	1	0.816265	SULT2A1
rs1152584	-1.32515	0.382797	chr14	64691481	0.53611	1	0.816265	SYNE2, ESR2
rs9479193	-1.67247	0.382159	chr6	152394779	0.53645	1	0.816265	ESR1
rs248793	-1.36703	0.370316	chr5	6633779	0.542832	1	0.817531	NSUN2, SRD5A1
rs531241	-1.36703	0.370316	chr5	6637380	0.542832	1	0.817531	NSUN2, SRD5A1
rs2256191	-1.5086	0.363634	chr14	64656855	0.546495	1	0.817531	SYNE2, ESR2
rs12101686	1.57523	0.363424	chr15	51625703	0.546611	1	0.817531	CYP19A1, GLDN
rs4646	1.81469	0.362269	chr15	51502844	0.547249	1	0.817531	RP11-108K3.1, CYP19A
rs12713012	-1.67796	0.360083	chr2	48904550	0.54846	1	0.817531	STON1-GTF2A1L, GTF2A
rs6729809	-1.4883	0.35931	chr2	48938662	0.54889	1	0.817531	STON1-GTF2A1L, GTF2A
rs56123497	2.72516	0.354992	chr14	64563782	0.551301	1	0.818649	SYNE2, ESR2, MIR548H
rs736894	-1.42415	0.345901	chr11	71152258	0.556443	1	0.820009	DHCR7, RP11-660L16.2
rs2445762	-1.50087	0.34513	chr15	51617708	0.556883	1	0.820009	CYP19A1, RP11-108K3.
rs11155820	-1.73369	0.344563	chr6	152204210	0.557207	1	0.820009	ESR1
rs10423795	1.26724	0.332079	chr19	49523088	0.564437	1	0.826344	RUVBL2, LHB, CTB-60B
rs150651160	-1.39181	0.331352	chrX	8913247	0.564864	1	0.826344
rs10411015	1.24473	0.315249	chr19	49515979	0.574477	1	0.83619	RUVBL2, LHB, CTB-60B
rs2813549	-1.57118	0.312639	chr6	152441239	0.576065	1	0.83619	ESR1, SYNE1
rs58712424	2.82643	0.311628	chr15	74635105	0.576683	1	0.83619	CCDC33, CYP11A1, CTD
rs2855658	1.43616	0.300331	chr2	38296890	0.583675	1	0.843847	RMDN2, RMDN2-AS1, CY
rs4953617	2.59082	0.284462	chr2	48953209	0.593792	1	0.85472	STON1-GTF2A1L, GTF2A
rs79783156	-2.2517	0.281422	chr6	152436506	0.595771	1	0.85472	ESR1, SYNE1
rs2899472	-1.52824	0.279025	chr15	51516055	0.597341	1	0.85472	RP11-108K3.1, CYP19A
rs162558	1.37768	0.277825	chr2	38304079	0.598131	1	0.85472	RMDN2, RMDN2-AS1, CY
rs28757184	-2.45257	0.266184	chr15	51514572	0.605903	1	0.860767	RP11-108K3.1, CYP19A
rs17226088	2.5727	0.266131	chr14	64804157	0.605939	1	0.860767	ESR2, RP11-544I20.2,
rs2208532	1.1137	0.263684	chr2	31788989	0.6076	1	0.860767	SRD5A2, AL133247.2
rs72729205	-1.93212	0.261044	chr15	51596556	0.609404	1	0.860849	CYP19A1
rs72727199	-1.48872	0.252569	chr15	51578440	0.615272	1	0.866654	RP11-108K3.1, CYP19A
rs2026001	1.36909	0.242412	chr9	99016095	0.62247	1	0.874015	HSD17B3, RP11-240L7.
rs11789867	-1.8599	0.237742	chr9	99033474	0.625842	1	0.874015	HSD17B3
rs851975	1.31071	0.23524	chr6	152031303	0.627665	1	0.874015	ESR1
rs8017441	-1.47898	0.233393	chr14	64715794	0.629019	1	0.874015	ESR2
rs2075230	-1.89395	0.232927	chr17	7487108	0.629362	1	0.874015	SENP3-EIF4A1, EIF4A1
rs2144025	1.09801	0.222226	chr6	152307706	0.637349	1	0.874059	ESR1
rs8192879	1.30746	0.220947	chr8	59403576	0.638319	1	0.874059	CYP7A1
rs11932035	-1.32328	0.216457	chr4	68615244	0.641753	1	0.874059	RP11-453E17.1, GNRHR
rs12563263	1.24607	0.21318	chr1	162775267	0.644286	1	0.874059	HSD17B7
rs4919686	1.34676	0.21157	chr10	104592249	0.64554	1	0.874059	CYP17A1, CYP17A1-AS1
rs10514523	-1.46722	0.211497	chr16	82117764	0.645596	1	0.874059	HSD17B2, RP11-510J16
rs7075302	1.18588	0.209496	chr10	65381740	0.647163	1	0.874059	REEP3
rs3847327	1.18588	0.209496	chr10	65382328	0.647163	1	0.874059	REEP3
rs4952222	2.20636	0.20821	chr2	31799863	0.648174	1	0.874059	SRD5A2
rs78024908	-1.66438	0.207412	chr16	82066906	0.648804	1	0.874059	HSD17B2
rs9939740	1.2813	0.205306	chr16	82121981	0.650472	1	0.874059	HSD17B2, RP11-510J16
rs78192772	-3.95748	0.203638	chr2	48907725	0.6518	1	0.874059	STON1-GTF2A1L, GTF2A
rs7901110	-1.70766	0.201929	chr10	65348733	0.653168	1	0.874059	REEP3
rs9397463	1.48722	0.200237	chr6	152304328	0.65453	1	0.874059	ESR1
rs7016594	-1.16689	0.198434	chr8	143950352	0.655988	1	0.874059	GML, CYP11B1
rs7085018	1.12397	0.193523	chr10	65286667	0.66	1	0.877036	REEP3
rs7082470	1.09189	0.182441	chr10	65277026	0.669284	1	0.882578	REEP3
rs7920036	1.09189	0.182441	chr10	65293860	0.669284	1	0.882578	REEP3
rs13138607	-1.12329	0.182138	chr4	68621550	0.669542	1	0.882578	RP11-453E17.1, GNRHR
rs6162	1.07953	0.17907	chr10	104596981	0.672173	1	0.883684	CYP17A1, CYP17A1-AS1
rs1884051	0.807046	0.174592	chr6	152283279	0.676063	1	0.886434	ESR1
rs239953	1.89302	0.166749	chr7	75579490	0.683017	1	0.888923	POR, SNORA14A
rs17037563	-1.52697	0.163428	chr2	48926788	0.68602	1	0.888923	STON1-GTF2A1L, GTF2A
rs12525163	1.16207	0.160452	chr6	152040291	0.68874	1	0.888923	ESR1
rs1042578	-1.17119	0.157541	chr2	31749714	0.69143	1	0.888923	SRD5A2, AL133247.2
rs60045886	1.85972	0.156251	chr14	64565235	0.692632	1	0.888923	SYNE2, ESR2, MIR548H
rs9322343	1.98502	0.15468	chr6	152237759	0.694103	1	0.888923	ESR1
rs996751	1.15631	0.153123	chr16	82133258	0.695569	1	0.888923	HSD17B2, RP11-510J16
rs4131886	-1.06631	0.150474	chr2	48965022	0.698083	1	0.888923	STON1-GTF2A1L, GTF2A
rs1256062	1.18039	0.150197	chr14	64703318	0.698347	1	0.888923	ESR2
rs11753367	-1.03245	0.150182	chr6	87791505	0.698362	1	0.888923	RN7SKP209, CGA
rs66630638	-1.01107	0.149344	chr4	56231728	0.699163	1	0.888923	SRD5A3, SRD5A3-AS1
rs12258858	0.939749	0.148889	chr10	65364539	0.699599	1	0.888923	REEP3
rs2910393	-1.08476	0.145739	chr19	48381128	0.702641	1	0.890494	SULT2A1
rs806645	-0.944653	0.137472	chr2	31807940	0.710807	1	0.898533	SRD5A2
rs7584253	0.85941	0.133945	chr2	48927246	0.714376	1	0.900292	STON1-GTF2A1L, GTF2A
rs57022576	-1.82795	0.130329	chr7	99351606	0.718091	1	0.900292	CYP3A4
rs10822179	1.05818	0.129605	chr10	65280164	0.718842	1	0.900292	REEP3
rs17601241	-1.7347	0.128969	chr15	51507874	0.719503	1	0.900292	RP11-108K3.1, CYP19A
rs59319662	-0.987901	0.11898	chr9	99068024	0.730144	1	0.911293	HSD17B3
rs7174997	1.06805	0.11017	chr15	51622128	0.739951	1	0.921201	CYP19A1, RP11-108K3.
rs35365822	-1.18716	0.104651	chr6	152270364	0.746318	1	0.923877	ESR1
rs6973	-0.971634	0.104202	chr22	43559137	0.746845	1	0.923877	TSPO, TTLL12
rs3808607	0.936275	0.10302	chr8	59412924	0.748235	1	0.923877	CYP7A1, RP11-114M5.3
rs7592487	-2.72209	0.101871	chr2	48862883	0.749596	1	0.923877	STON1-GTF2A1L, GTF2A
rs78585010	1.59926	0.0984333	chr19	48393011	0.753718	1	0.925138	SULT2A1, AC124853.1
rs727428	0.968599	0.0978937	chr17	7537792	0.754372	1	0.925138	SHBG, SAT2
rs4953616	0.716324	0.0888093	chr2	48941428	0.765696	1	0.936696	STON1-GTF2A1L, GTF2A
rs2042429	0.608361	0.0832385	chr16	82113471	0.772956	1	0.939711	HSD17B2, RP11-510J16
rs28365094	0.964845	0.0793888	chr7	99250475	0.778127	1	0.939711	CYP3A5
rs10822184	-0.737777	0.0777566	chr10	65337153	0.780361	1	0.939711	REEP3
rs6581103	-0.695142	0.0775999	chr12	57184425	0.780577	1	0.939711	HSD17B6
rs7739274	-1.095	0.076022	chr6	152258509	0.782762	1	0.939711	ESR1
rs1559154	0.586509	0.0757055	chr19	49515287	0.783204	1	0.939711	RUVBL2, LHB, CTB-60B
rs8063114	1.90138	0.0755196	chr16	82064500	0.783463	1	0.939711	HSD17B2
rs9341062	-1.31164	0.0749032	chr6	152419079	0.784327	1	0.939711	ESR1
rs4149448	-0.873935	0.0721399	chr19	48386357	0.788246	1	0.939711	SULT2A1
rs2932766	-0.760261	0.0720719	chr19	48390424	0.788344	1	0.939711	SULT2A1
rs10211237	0.839138	0.0715256	chr2	38323935	0.789128	1	0.939711	CYP1B1, CYP1B1-AS1
rs17115100	1.23089	0.0698425	chr10	104591393	0.791566	1	0.940343	CYP17A1, CYP17A1-AS1
rs3936308	-1.22539	0.0640731	chr19	48386800	0.80017	1	0.944721	SULT2A1
rs11788083	0.893151	0.0632197	chr9	99056209	0.801478	1	0.944721	HSD17B3
rs1056836	0.634611	0.0611142	chr2	38298203	0.804743	1	0.944721	RMDN2, RMDN2-AS1, CY
rs2414095	0.6722	0.057657	chr15	51524292	0.810238	1	0.944721	RP11-108K3.1, CYP19A
rs1884722	-0.787682	0.0567307	chr2	31748207	0.81174	1	0.944721	SRD5A2, AL133247.2
rs9332975	-0.787682	0.0567307	chr2	31750417	0.81174	1	0.944721	SRD5A2, AL133247.2
rs2966244	1.07697	0.0559347	chr16	82114741	0.813041	1	0.944721	HSD17B2, RP11-510J16
rs9341249	-1.8017	0.0556564	chr2	38301803	0.813498	1	0.944721	RMDN2, RMDN2-AS1, CY
rs6530079	-0.444131	0.0544118	chrX	7277081	0.815557	1	0.944721	STS
rs7897379	0.603704	0.0533438	chr10	65301725	0.817344	1	0.944721	REEP3
rs4597581	-0.7779	0.0514969	chr2	48958595	0.820479	1	0.944721	STON1-GTF2A1L, GTF2A
rs62059833	-0.570937	0.0511302	chr17	7514544	0.821108	1	0.944721	FXR2, snoU13, AC0074
rs6972	0.688519	0.0477969	chr22	43558972	0.826942	1	0.944721	TSPO, TTLL12
rs8192130	0.529272	0.0476641	chr5	6636450	0.827179	1	0.944721	NSUN2, SRD5A1
rs28585480	0.428713	0.0461328	chr4	74290918	0.829934	1	0.944721	ALB, AFP
rs2445761	0.512179	0.0456445	chr15	51615616	0.830823	1	0.944721	CYP19A1, RP11-108K3.
rs2255192	0.541507	0.0448837	chr15	51500835	0.832218	1	0.944721	RP11-108K3.1, CYP19A
rs17161829	-1.33908	0.044883	chr7	99349827	0.832219	1	0.944721	CYP3A4
rs4403552	-0.423585	0.044505	chrX	7243304	0.832917	1	0.944721	STS
rs1998617	0.915583	0.0408485	chr6	87808614	0.839831	1	0.944721	CGA
rs75730897	-0.570874	0.0405357	chr6	32006886	0.840437	1	0.944721	C4B, C4B-AS1, CYP21A
rs2470157	0.79359	0.0388143	chr15	51589900	0.843817	1	0.944721	RP11-108K3.1, CYP19A
rs6671149	-1.07036	0.0381025	chr1	120050300	0.845237	1	0.944721	HSD3B1
rs4802535	0.442344	0.0377133	chr19	49514814	0.84602	1	0.944721	RUVBL2, LHB, CTB-60B
rs72621420	0.660667	0.0370976	chr9	99052343	0.847266	1	0.944721	HSD17B3
rs10504255	0.568112	0.0368949	chr8	59398461	0.847679	1	0.944721	CYP7A1
rs3751591	0.654035	0.0363398	chr15	51606710	0.848815	1	0.944721	CYP19A1, RP11-108K3.
rs2476923	0.416534	0.0360086	chr9	99021661	0.849498	1	0.944721	HSD17B3, RP11-240L7.
rs4519576	-0.504641	0.0351658	chr2	48966146	0.851249	1	0.944721	STON1-GTF2A1L, GTF2A
rs2955162	0.562435	0.034456	chr16	82128777	0.85274	1	0.944721	HSD17B2, RP11-510J16
rs73133906	-0.744675	0.0325287	chr7	75531810	0.856872	1	0.945194	POR
rs148292912	0.516458	0.0324695	chrX	66841046	0.857001	1	0.945194	AR
rs6185	0.499487	0.0271474	chr8	25280800	0.869129	1	0.95643	DOCK5, GNRH1, RP11-3
rs7058445	0.313812	0.0259842	chrX	7172508	0.871939	1	0.957385	STS
rs72553972	0.436337	0.0194429	chr7	75544268	0.889104	1	0.972497	POR, MIR4651, RPL7L1
rs985694	-0.373707	0.0192518	chr6	152286625	0.889647	1	0.972497	ESR1
rs2982712	0.31462	0.0154466	chr6	152358179	0.90109	1	0.978037	ESR1
rs9322354	0.319267	0.0148545	chr6	152382014	0.902995	1	0.978037	ESR1
rs16910694	-0.669807	0.0145944	chr9	99032857	0.903844	1	0.978037	HSD17B3
rs3020332	0.254597	0.0140062	chr6	152008924	0.905792	1	0.978037	ESR1
rs35591210	0.545328	0.0138604	chr6	152453291	0.906281	1	0.978037	ESR1, SYNE1
rs3020407	0.316374	0.0136757	chr6	152307261	0.906905	1	0.978037	ESR1
rs59429575	-0.294784	0.0127035	chr15	51607077	0.910261	1	0.978037	CYP19A1, RP11-108K3.
rs10417524	0.250699	0.0123964	chr19	49522616	0.911347	1	0.978037	RUVBL2, LHB, CTB-60B
rs2250122	-0.349843	0.0120555	chr6	152443468	0.91257	1	0.978037	ESR1, SYNE1
rs17326656	-0.310553	0.0112729	chr2	48962291	0.915445	1	0.978989	STON1-GTF2A1L, GTF2A
rs8061420	-0.230267	0.010191	chr16	82082010	0.91959	1	0.979681	HSD17B2, RP11-510J16
rs16910690	-0.541805	0.00930192	chr9	99025164	0.923166	1	0.979681	HSD17B3, RNU6-1160P
rs3798577	-0.212994	0.00908554	chr6	152421130	0.924062	1	0.979681	ESR1
rs17523541	0.219052	0.00883231	chr15	51554844	0.925125	1	0.979681	RP11-108K3.1, CYP19A
rs12907866	-0.196807	0.0070282	chr15	51545454	0.933188	1	0.979681	RP11-108K3.1, CYP19A
rs232535	0.218781	0.00673948	chr2	38332303	0.934572	1	0.979681	CYP1B1, CYP1B1-AS1
rs13251066	-0.179411	0.00626166	chr8	59417753	0.936929	1	0.979681	CYP7A1, RP11-114M5.3
rs1361024	-0.334656	0.00560323	chr6	152070928	0.94033	1	0.979681	ESR1
rs722208	-0.165054	0.0053251	chr6	152322885	0.941827	1	0.979681	ESR1
rs10135310	-0.23236	0.00504833	chr14	64574140	0.943357	1	0.979681	SYNE2, ESR2
rs851993	-0.166509	0.00502073	chr6	152006011	0.943511	1	0.979681	ESR1
rs3891650	0.281025	0.00497207	chr14	64620971	0.943785	1	0.979681	SYNE2, ESR2
rs11738248	-0.156566	0.00464839	chr5	6657494	0.945643	1	0.979681	SRD5A1
rs2476920	0.157796	0.00457437	chr9	99003657	0.946077	1	0.979681	HSD17B3, AL160269.1,
rs166049	-0.243891	0.00452521	chr5	6632295	0.946367	1	0.979681	NSUN2, SRD5A1
rs9397486	0.142799	0.00427221	chr6	152449900	0.947886	1	0.979681	ESR1, SYNE1
rs296381	-0.237147	0.00387773	chr19	48371102	0.950347	1	0.980169	TPRX2P, CTD-3098H1.2
rs296390	-0.204601	0.00294403	chr19	48368777	0.956729	1	0.984692	TPRX2P, CTD-3098H1.2
rs3020368	0.156756	0.00203291	chr6	152371190	0.964037	1	0.988177	ESR1
rs73781083	0.176166	0.00175866	chr6	152388479	0.966549	1	0.988177	ESR1
rs12396249	-0.0803062	0.00148337	chrX	66777066	0.969277	1	0.988177	AR
rs12212176	-0.160061	0.00130821	chr6	152310007	0.971147	1	0.988177	ESR1
rs9340944	0.10024	0.00124061	chr6	152313718	0.971902	1	0.988177	ESR1
rs3798758	-0.156225	0.00115414	chr6	152421854	0.972899	1	0.988177	ESR1
rs7788926	-0.109734	0.000937795	chr7	75619650	0.97557	1	0.988177	POR, TMEM120A, STYXL
rs819270	0.0732234	0.000893715	chr4	56238626	0.976151	1	0.988177	SRD5A3, SRD5A3-AS1
rs17523880	0.100111	0.000688074	chr15	51592543	0.979073	1	0.988283	RP11-108K3.1, CYP19A
rs17023554	-0.100114	0.000611923	chr1	119952837	0.980265	1	0.988283	HSD3B2
rs576732	0.0377398	0.00023737	chr4	56237137	0.987708	1	0.992597	SRD5A3, SRD5A3-AS1
rs13405728	0.04532	0.000162138	chr2	48978159	0.989841	1	0.992597	STON1-GTF2A1L, LHCGR
rs7048229	0.027404	0.000139276	chr9	98996534	0.990584	1	0.992597	HSD17B3, AL160269.1
rs2470145	0.00867562	4.66502e-06	chr15	51619138	0.998277	1	0.998277	CYP19A1, RP11-108K3.

## Sheet: GWAS Female
SNP	beta.hat	lr	mChr	mPos	pval	pval.bf	pval.bh	gene
rs28585480	-7.34676	7.02236	chr4	74290918	0.0080498	1	0.859794	ALB, AFP
rs6163	7.13057	6.21445	chr10	104596924	0.0126712	1	0.859794	CYP17A1, CYP17A1-AS1
rs743572	7.13057	6.21445	chr10	104597152	0.0126712	1	0.859794	CYP17A1, CYP17A1-AS1
rs9479117	7.72174	5.46859	chr6	152117685	0.0193613	1	0.859794	ESR1
rs1800440	-7.67151	5.33031	chr2	38298139	0.0209577	1	0.859794	RMDN2, RMDN2-AS1, CY
rs1792275	10.1362	4.9442	chr11	71140156	0.0261783	1	0.859794	AP002387.1, DHCR7
rs3020407	8.96652	4.82877	chr6	152307261	0.0279885	1	0.859794	ESR1
rs5978990	-5.13441	4.7843	chrX	8909398	0.0287203	1	0.859794
rs17685	4.82233	4.58117	chr7	75616105	0.0323252	1	0.859794	POR, TMEM120A, STYXL
rs2026001	-6.40778	4.54617	chr9	99016095	0.0329924	1	0.859794	HSD17B3, RP11-240L7.
rs34070858	-11.1771	4.36589	chr6	152442472	0.0366653	1	0.859794	ESR1, SYNE1
rs2295190	-11.1771	4.36589	chr6	152443744	0.0366653	1	0.859794	ESR1, SYNE1
rs296381	7.2668	4.35881	chr19	48371102	0.036818	1	0.859794	TPRX2P, CTD-3098H1.2
rs3020332	4.17942	4.34952	chr6	152008924	0.0370195	1	0.859794	ESR1
rs41301394	4.69542	4.32949	chr7	75612803	0.0374574	1	0.859794	POR, TMEM120A
rs851995	-3.62961	4.13205	chr6	152005534	0.0420783	1	0.859794	ESR1
rs9383963	-5.87428	4.00306	chr6	152436158	0.0454177	1	0.859794	ESR1, SYNE1
rs7450824	-5.87428	4.00306	chr6	152438103	0.0454177	1	0.859794	ESR1, SYNE1
rs4728533	6.48363	3.99552	chr7	75586536	0.0456213	1	0.859794	POR
rs2445759	10.733	3.95849	chr15	51600841	0.0466354	1	0.859794	CYP19A1, RP11-108K3.
rs851985	5.02235	3.93783	chr6	152020390	0.0472115	1	0.859794	ESR1
rs6162	5.9611	3.92587	chr10	104596981	0.0475485	1	0.859794	CYP17A1, CYP17A1-AS1
rs17081685	12.2531	3.74331	chr6	152116655	0.0530193	1	0.859794	ESR1
rs3815455	4.41538	3.69864	chr7	75611756	0.0544569	1	0.859794	POR, TMEM120A
rs1057868	4.41538	3.69864	chr7	75615006	0.0544569	1	0.859794	POR, TMEM120A
rs12525163	5.84531	3.65603	chr6	152040291	0.0558667	1	0.859794	ESR1
rs2248586	-4.84939	3.56038	chr6	152095332	0.0591743	1	0.859794	ESR1
rs9397485	-5.27564	3.51625	chr6	152434828	0.0607698	1	0.859794	ESR1, SYNE1
rs72553972	6.34854	3.47209	chr7	75544268	0.0624124	1	0.859794	POR, MIR4651, RPL7L1
rs2470157	8.85657	3.42464	chr15	51589900	0.0642304	1	0.859794	RP11-108K3.1, CYP19A
rs2868177	-5.08123	3.38071	chr7	75589903	0.0659636	1	0.859794	POR
rs1547387	-6.92496	3.37065	chr6	33169895	0.0663675	1	0.859794	COL11A2, RXRB, RNY4P
rs9479193	-8.5124	3.37007	chr6	152394779	0.066391	1	0.859794	ESR1
rs2805053	-4.22734	3.34104	chr1	162781787	0.067572	1	0.859794	HSD17B7
rs41296536	-5.02728	3.3149	chr7	75599687	0.0686546	1	0.859794	POR
rs72840204	7.69079	3.31181	chr10	65378695	0.0687835	1	0.859794	REEP3
rs10175368	4.49904	3.09567	chr2	38307861	0.0785011	1	0.88506	CYP1B1, CYP1B1-AS1
rs488133	5.08317	3.09518	chr6	152125444	0.0785246	1	0.88506	ESR1, RP3-443C4.2
rs6259	-8.15167	3.02509	chr17	7536527	0.0819856	1	0.88506	SHBG, SAT2
rs3020331	3.34991	3.01288	chr6	152008780	0.0826056	1	0.88506	ESR1
rs2941740	3.34991	3.01288	chr6	152009638	0.0826056	1	0.88506	ESR1
rs2982573	3.34991	3.01288	chr6	152010534	0.0826056	1	0.88506	ESR1
rs10175472	4.41446	2.92961	chr2	38307955	0.0869682	1	0.900326	CYP1B1, CYP1B1-AS1
rs10923844	-4.58492	2.84144	chr1	120059500	0.0918618	1	0.900326	HSD3B1
rs4278698	5.74368	2.82314	chr15	74664951	0.0929145	1	0.900326	CYP11A1, CTD-2311M21
rs4363830	5.74368	2.82314	chr15	74665055	0.0929145	1	0.900326	CYP11A1, CTD-2311M21
rs3798758	-12.3999	2.80392	chr6	152421854	0.094034	1	0.900326	ESR1
rs7804806	4.6575	2.62262	chr7	75595682	0.10535	1	0.968247	POR
rs12101686	-6.39553	2.6214	chr15	51625703	0.105431	1	0.968247	CYP19A1, GLDN
rs851975	4.72795	2.3858	chr6	152031303	0.122442	1	1	ESR1
rs2228480	-6.46995	2.32556	chr6	152420095	0.127264	1	1	ESR1
rs632148	-4.44784	2.31671	chr2	31806031	0.12799	1	1	SRD5A2
rs4659175	-3.75895	2.3151	chr1	119956473	0.128123	1	1	HSD3B2
rs800667	11.3522	2.31216	chr7	99447241	0.128365	1	1	CYP3A43
rs2075230	5.09024	2.28861	chr17	7487108	0.130327	1	1	SENP3-EIF4A1, EIF4A1
rs6557168	-3.94697	2.24732	chr6	152201201	0.133846	1	1	ESR1
rs4736312	4.24103	2.16592	chr8	143953937	0.1411	1	1	GML, CYP11B1
rs1134095	4.24103	2.16592	chr8	143954290	0.1411	1	1	GML, CYP11B1
rs7003319	4.24103	2.16592	chr8	143954747	0.1411	1	1	GML, CYP11B1
rs5299	4.24103	2.16592	chr8	143955471	0.1411	1	1	GML, CYP11B1
rs10822179	-4.09157	2.12812	chr10	65280164	0.144618	1	1	REEP3
rs10761781	-4.09157	2.12812	chr10	65284603	0.144618	1	1	REEP3
rs7788926	-4.07665	2.04881	chr7	75619650	0.152325	1	1	POR, TMEM120A, STYXL
rs4149448	4.07557	2.02593	chr19	48386357	0.154634	1	1	SULT2A1
rs4919686	4.55149	2.01026	chr10	104592249	0.156239	1	1	CYP17A1, CYP17A1-AS1
rs8192130	2.53231	1.99285	chr5	6636450	0.158043	1	1	NSUN2, SRD5A1
rs543648	4.11675	1.943	chr6	152110944	0.163343	1	1	ESR1
rs12563263	-3.29364	1.91928	chr1	162775267	0.165936	1	1	HSD17B7
rs296390	4.91501	1.91634	chr19	48368777	0.16626	1	1	TPRX2P, CTD-3098H1.2
rs9444470	-2.98671	1.90008	chr6	87801536	0.16807	1	1	RN7SKP209, CGA
rs9478244	4.40971	1.89491	chr6	152122037	0.168649	1	1	ESR1
rs13894	-3.46016	1.88397	chr17	7529902	0.169884	1	1	SHBG, SAT2
rs2617266	3.38695	1.88284	chr2	38302544	0.170011	1	1	RMDN2, RMDN2-AS1, CY
rs6755901	3.83105	1.85093	chr2	48925746	0.173675	1	1	STON1-GTF2A1L, GTF2A
rs592389	-3.06339	1.84972	chr17	40707444	0.173816	1	1	RP11-400F19.8, HSD17
rs7174997	5.91272	1.8399	chr15	51622128	0.174962	1	1	CYP19A1, RP11-108K3.
rs39848	3.06657	1.83359	chr5	6669762	0.175704	1	1	SRD5A1, CTD-2044J15.
rs827420	-3.58198	1.8108	chr6	152177529	0.178412	1	1	ESR1
rs11632698	3.14931	1.7575	chr15	74637867	0.184937	1	1	CCDC33, CYP11A1, CTD
rs62475268	-4.62895	1.71689	chr7	75578068	0.190093	1	1	POR, SNORA14A
rs2687074	-13.3674	1.70041	chr7	99316423	0.192235	1	1	CYP3A7, AC069294.1
rs28757184	-9.31457	1.67476	chr15	51514572	0.195622	1	1	RP11-108K3.1, CYP19A
rs193103	-3.76724	1.66126	chr2	38315020	0.197433	1	1	CYP1B1, CYP1B1-AS1
rs2031367	-2.36685	1.65611	chr6	87807180	0.19813	1	1	CGA
rs248793	3.45595	1.6504	chr5	6633779	0.198905	1	1	NSUN2, SRD5A1
rs531241	3.45595	1.6504	chr5	6637380	0.198905	1	1	NSUN2, SRD5A1
rs1361024	5.58685	1.63636	chr6	152070928	0.200826	1	1	ESR1
rs9322336	-3.89776	1.63143	chr6	152200430	0.201505	1	1	ESR1
rs9939740	3.66718	1.62616	chr16	82121981	0.202235	1	1	HSD17B2, RP11-510J16
rs5934508	-2.28497	1.61436	chrX	8918776	0.20388	1	1
rs6972	-5.16537	1.6088	chr22	43558972	0.204661	1	1	TSPO, TTLL12
rs11070844	-5.82113	1.54568	chr15	51627794	0.213774	1	1	CYP19A1, GLDN
rs3297	2.82842	1.49607	chr5	6668842	0.221276	1	1	SRD5A1, CTD-2044J15.
rs10514523	-3.9819	1.49584	chr16	82117764	0.221312	1	1	HSD17B2, RP11-510J16
rs806645	-3.29425	1.44282	chr2	31807940	0.229684	1	1	SRD5A2
rs1017242	-4.34249	1.42995	chr16	82125784	0.231773	1	1	HSD17B2, RP11-510J16
rs11155820	-2.82081	1.4267	chr6	152204210	0.232304	1	1	ESR1
rs2910400	3.55597	1.40652	chr19	48394042	0.235636	1	1	SULT2A1, AC124853.1
rs7901110	4.7968	1.40486	chr10	65348733	0.235911	1	1	REEP3
rs7872344	3.71558	1.38675	chr9	99065384	0.238954	1	1	HSD17B3
rs11738248	2.18239	1.36501	chr5	6657494	0.24267	1	1	SRD5A1
rs11753367	-2.72881	1.35896	chr6	87791505	0.243717	1	1	RN7SKP209, CGA
rs9294365	-2.72881	1.35896	chr6	87792908	0.243717	1	1	RN7SKP209, CGA
rs2899472	-3.14007	1.35012	chr15	51516055	0.245257	1	1	RP11-108K3.1, CYP19A
rs10137972	-4.70241	1.34016	chr14	64557734	0.247006	1	1	SYNE2, ESR2, MIR548H
rs7036828	-3.49494	1.33396	chr9	99067847	0.248102	1	1	HSD17B3
rs7026934	-3.49494	1.33396	chr9	99067896	0.248102	1	1	HSD17B3
rs10432667	-3.6661	1.30672	chr2	48873978	0.25299	1	1	STON1-GTF2A1L, GTF2A
rs57022576	-7.06221	1.30054	chr7	99351606	0.254115	1	1	CYP3A4
rs7562693	-2.1871	1.29248	chr2	48953349	0.255591	1	1	STON1-GTF2A1L, GTF2A
rs5934505	3.50769	1.24176	chrX	8913826	0.265132	1	1
rs6965343	-2.85985	1.23217	chr7	75592925	0.266986	1	1	POR
rs866457	-2.92674	1.23109	chr6	151982413	0.267196	1	1	ESR1
rs5934507	3.53728	1.22491	chrX	8917206	0.268399	1	1
rs4953617	3.87821	1.21121	chr2	48953209	0.271092	1	1	STON1-GTF2A1L, GTF2A
rs610166	-2.40152	1.20278	chr17	40705715	0.272767	1	1	NAGLU, RP11-400F19.8
rs162557	-2.84553	1.17224	chr2	38305451	0.27894	1	1	CYP1B1, CYP1B1-AS1
rs12258858	-3.58518	1.16712	chr10	65364539	0.279993	1	1	REEP3
rs10142318	4.30811	1.15466	chr14	64604281	0.282576	1	1	SYNE2, ESR2
rs10423795	-2.16224	1.15017	chr19	49523088	0.283514	1	1	RUVBL2, LHB, CTB-60B
rs736894	3.06811	1.12413	chr11	71152258	0.289031	1	1	DHCR7, RP11-660L16.2
rs9322354	-7.47275	1.12098	chr6	152382014	0.289708	1	1	ESR1
rs9397486	2.74621	1.06683	chr6	152449900	0.301662	1	1	ESR1, SYNE1
rs7739274	5.40496	1.04896	chr6	152258509	0.305746	1	1	ESR1
rs10916	-2.72669	1.03383	chr2	38297170	0.309262	1	1	RMDN2, RMDN2-AS1, CY
rs8192879	-2.46413	1.03159	chr8	59403576	0.309786	1	1	CYP7A1
rs7075302	-2.89955	1.02856	chr10	65381740	0.310498	1	1	REEP3
rs3847327	-2.89955	1.02856	chr10	65382328	0.310498	1	1	REEP3
rs67360116	5.41872	1.02541	chr14	64565675	0.311238	1	1	SYNE2, ESR2, MIR548H
rs934633	-3.81781	1.02169	chr15	51500494	0.312119	1	1	RP11-108K3.1, CYP19A
rs9889094	-7.86283	1.02034	chr16	82115148	0.312438	1	1	HSD17B2, RP11-510J16
rs41296509	2.72803	1.00729	chr7	75597932	0.315554	1	1	POR
rs239953	-4.00089	0.999103	chr7	75579490	0.317528	1	1	POR, SNORA14A
rs851993	-1.8203	0.986429	chr6	152006011	0.320617	1	1	ESR1
rs17148944	2.95068	0.981346	chr7	75601867	0.321867	1	1	POR
rs60314960	3.37151	0.967505	chr2	38291043	0.325303	1	1	RMDN2, RMDN2-AS1, CY
rs680055	-7.04103	0.95985	chr7	99457605	0.327225	1	1	CYP3A43, CTD-3244O18
rs138919	-2.29993	0.957008	chr22	43560112	0.327942	1	1	TSPO, TTLL12
rs2910393	-2.68871	0.955015	chr19	48381128	0.328446	1	1	SULT2A1
rs73781083	-6.69222	0.940966	chr6	152388479	0.33203	1	1	ESR1
rs80268841	4.80117	0.93356	chr2	48884231	0.33394	1	1	STON1-GTF2A1L, GTF2A
rs7016594	2.79597	0.931406	chr8	143950352	0.334498	1	1	GML, CYP11B1
rs162562	-2.49686	0.918509	chr2	38297515	0.337867	1	1	RMDN2, RMDN2-AS1, CY
rs56058466	4.45403	0.916595	chr2	38328870	0.338371	1	1	CYP1B1, CYP1B1-AS1
rs1256059	-2.92122	0.902421	chr14	64710417	0.342133	1	1	ESR2
rs6973	-3.97742	0.897893	chr22	43559137	0.343347	1	1	TSPO, TTLL12
rs5751444	-3.97742	0.897893	chr22	43562434	0.343347	1	1	TSPO, TTLL12
rs2959003	2.45286	0.894706	chr15	74628891	0.344205	1	1	CCDC33, CYP11A1
rs10954732	-2.2375	0.890549	chr7	75611149	0.345328	1	1	POR, TMEM120A
rs28365094	-4.04665	0.881844	chr7	99250475	0.347697	1	1	CYP3A5
rs2504063	-2.02775	0.87455	chr6	152090707	0.349699	1	1	ESR1
rs2255192	-3.25882	0.853496	chr15	51500835	0.355565	1	1	RP11-108K3.1, CYP19A
rs6530079	2.11504	0.848788	chrX	7277081	0.356896	1	1	STS
rs12542233	-2.3892	0.847073	chr8	59414401	0.357382	1	1	CYP7A1, RP11-114M5.3
rs2077647	2.47048	0.845113	chr6	152129077	0.357939	1	1	ESR1, RP3-443C4.2
rs8509	2.62624	0.833475	chr7	75616577	0.36127	1	1	POR, TMEM120A, STYXL
rs3020368	-3.42218	0.827318	chr6	152371190	0.363049	1	1	ESR1
rs7058445	-1.99785	0.822304	chrX	7172508	0.364507	1	1	STS
rs112062538	2.83629	0.78847	chrX	8912815	0.374563	1	1
rs2982683	2.33503	0.77778	chr6	152298435	0.377821	1	1	ESR1
rs4519576	1.82475	0.776257	chr2	48966146	0.378288	1	1	STON1-GTF2A1L, GTF2A
rs2476923	1.78203	0.746531	chr9	99021661	0.387577	1	1	HSD17B3, RP11-240L7.
rs35335733	2.25678	0.741352	chr4	74266983	0.389228	1	1	ALB
rs30434	1.91609	0.73514	chr5	6673322	0.391222	1	1	SRD5A1, CTD-2044J15.
rs3754838	-3.50197	0.730964	chr2	31808300	0.392571	1	1	SRD5A2
rs13251066	-2.00667	0.712694	chr8	59417753	0.398551	1	1	CYP7A1, RP11-114M5.3
rs16964211	-16.1929	0.703845	chr15	51530495	0.401495	1	1	RP11-108K3.1, CYP19A
rs12204714	-2.62582	0.693787	chr6	152235339	0.404879	1	1	ESR1
rs138929	-1.93391	0.693763	chr22	43562439	0.404887	1	1	TSPO, TTLL12
rs4597581	2.31888	0.686688	chr2	48958595	0.407293	1	1	STON1-GTF2A1L, GTF2A
rs12591359	2.23265	0.683904	chr15	51539368	0.408246	1	1	RP11-108K3.1, CYP19A
rs1152595	-2.46979	0.678515	chr14	64674981	0.410099	1	1	SYNE2, ESR2
rs17326656	2.25084	0.676374	chr2	48962291	0.410838	1	1	STON1-GTF2A1L, GTF2A
rs78024908	2.45143	0.675578	chr16	82066906	0.411114	1	1	HSD17B2
rs1152584	-2.36915	0.672537	chr14	64691481	0.412168	1	1	SYNE2, ESR2
rs66465244	-4.31625	0.65976	chr6	152407061	0.416645	1	1	ESR1
rs3778092	-4.31625	0.65976	chr6	152408273	0.416645	1	1	ESR1
rs72727199	-2.98384	0.658899	chr15	51578440	0.416949	1	1	RP11-108K3.1, CYP19A
rs2955617	2.0793	0.658021	chr17	7538785	0.41726	1	1	SHBG, SAT2
rs9322335	-2.79609	0.65368	chr6	152200129	0.4188	1	1	ESR1
rs1524152	3.7165	0.611026	chr2	48904842	0.434402	1	1	STON1-GTF2A1L, GTF2A
rs1004467	3.44227	0.610662	chr10	104594507	0.434539	1	1	CYP17A1, CYP17A1-AS1
rs10411015	-1.47053	0.590406	chr19	49515979	0.442262	1	1	RUVBL2, LHB, CTB-60B
rs2414095	-6.28576	0.574999	chr15	51524292	0.448279	1	1	RP11-108K3.1, CYP19A
rs58712424	-3.18405	0.562946	chr15	74635105	0.453076	1	1	CCDC33, CYP11A1, CTD
rs162558	-2.43083	0.562233	chr2	38304079	0.453362	1	1	RMDN2, RMDN2-AS1, CY
rs2972626	2.24013	0.553677	chr19	48392499	0.456819	1	1	SULT2A1, AC124853.1
rs974483	1.69952	0.550011	chr4	68615500	0.458313	1	1	RP11-453E17.1, GNRHR
rs4802535	-1.42202	0.544654	chr19	49514814	0.46051	1	1	RUVBL2, LHB, CTB-60B
rs17115100	3.29069	0.543009	chr10	104591393	0.461188	1	1	CYP17A1, CYP17A1-AS1
rs34459388	-2.49699	0.542266	chr4	56218103	0.461495	1	1	SRD5A3, FCF1P8
rs932742	2.23992	0.538583	chr6	87804685	0.463021	1	1	CGA
rs138904	-1.67675	0.537852	chr22	43544282	0.463324	1	1	MCAT, TSPO
rs11897846	-1.89617	0.537738	chr2	48956512	0.463372	1	1	STON1-GTF2A1L, GTF2A
rs75730897	1.78604	0.535023	chr6	32006886	0.464503	1	1	C4B, C4B-AS1, CYP21A
rs1559154	-1.41128	0.533239	chr19	49515287	0.465248	1	1	RUVBL2, LHB, CTB-60B
rs107402	-1.8387	0.532177	chr22	43563711	0.465693	1	1	TSPO, TTLL12
rs17523541	1.79042	0.531436	chr15	51554844	0.466004	1	1	RP11-108K3.1, CYP19A
rs4374421	-1.6476	0.525511	chr2	48935392	0.4685	1	1	STON1-GTF2A1L, GTF2A
rs28737229	2.36109	0.499689	chr7	75536736	0.479637	1	1	POR, MIR4651
rs10954724	-1.92093	0.499632	chr7	75597545	0.479662	1	1	POR
rs1884051	-2.18909	0.493053	chr6	152283279	0.482568	1	1	ESR1
rs10136662	2.78929	0.482747	chr14	64597186	0.48718	1	1	SYNE2, ESR2
rs4986942	-2.97467	0.48013	chr4	68619601	0.488364	1	1	RP11-453E17.1, GNRHR
rs3751592	1.8536	0.47693	chr15	51606578	0.489816	1	1	CYP19A1, RP11-108K3.
rs116970340	-3.15476	0.456639	chr17	40711768	0.499199	1	1	RP11-400F19.8, HSD17
rs2987983	-1.72701	0.450806	chr14	64763653	0.501953	1	1	ESR2
rs11788083	-1.84221	0.450465	chr9	99056209	0.502114	1	1	HSD17B3
rs10280802	-1.8932	0.442966	chr7	75529137	0.505694	1	1	POR
rs827419	-1.99813	0.442647	chr6	152177663	0.505848	1	1	ESR1
rs7085018	-2.08631	0.437929	chr10	65286667	0.508124	1	1	REEP3
rs13138607	-1.55258	0.43517	chr4	68621550	0.509463	1	1	RP11-453E17.1, GNRHR
rs7082470	-2.06702	0.429235	chr10	65277026	0.512365	1	1	REEP3
rs7920036	-2.06702	0.429235	chr10	65293860	0.512365	1	1	REEP3
rs1152582	-1.96299	0.423913	chr14	64692630	0.514991	1	1	SYNE2, ESR2
rs1256065	-1.96034	0.423253	chr14	64698932	0.515319	1	1	SYNE2, ESR2
rs10214867	-3.08877	0.422979	chr6	152009654	0.515454	1	1	ESR1
rs11635047	1.55299	0.416377	chr15	74627672	0.518751	1	1	CCDC33, CYP11A1
rs3808607	-1.68726	0.415459	chr8	59412924	0.519212	1	1	CYP7A1, RP11-114M5.3
rs10957057	2.38838	0.405116	chr8	59400340	0.524459	1	1	CYP7A1
rs12154178	-1.83246	0.387793	chr6	152251080	0.533462	1	1	ESR1
rs523349	-1.85242	0.386894	chr2	31805706	0.533936	1	1	SRD5A2
rs1524159	-3.12459	0.385263	chr2	48863909	0.5348	1	1	STON1-GTF2A1L, GTF2A
rs4131886	1.74673	0.384991	chr2	48965022	0.534944	1	1	STON1-GTF2A1L, GTF2A
rs148292912	-2.01912	0.383763	chrX	66841046	0.535596	1	1	AR
rs1076922	-2.02321	0.37745	chr22	43560962	0.538971	1	1	TSPO, TTLL12
rs2301267	1.35085	0.376767	chr2	48984391	0.539339	1	1	STON1-GTF2A1L, LHCGR
rs12785878	1.72961	0.376538	chr11	71167449	0.539462	1	1	DHCR7, RP11-660L16.2
rs13216134	-3.97044	0.372977	chr6	152328484	0.541386	1	1	ESR1
rs2025444	1.61104	0.358177	chr9	98994706	0.549521	1	1	HSD17B3, AL160269.1
rs59602482	-2.82719	0.347844	chr2	38324327	0.555336	1	1	CYP1B1, CYP1B1-AS1
rs9359730	1.7743	0.345808	chr6	87794580	0.556496	1	1	RN7SKP209, CGA
rs2955162	-1.9213	0.342261	chr16	82128777	0.558527	1	1	HSD17B2, RP11-510J16
rs11158532	2.29542	0.33923	chr14	64603204	0.560274	1	1	SYNE2, ESR2
rs7371084	-1.8876	0.334409	chr2	48939953	0.563074	1	1	STON1-GTF2A1L, GTF2A
rs10224569	10.1869	0.330445	chr7	99248304	0.565397	1	1	CYP3A5
rs2479822	-1.47008	0.328484	chr9	99028160	0.566553	1	1	HSD17B3, RNU6-1160P
rs8027683	-2.7858	0.327022	chr15	51627561	0.567418	1	1	CYP19A1, GLDN
rs12022215	1.68205	0.325666	chr1	119969443	0.568222	1	1	HSD3B2, RP5-871G17.5
rs35365822	2.16395	0.324728	chr6	152270364	0.56878	1	1	ESR1
rs6971	-1.35546	0.32171	chr22	43558926	0.570582	1	1	TSPO, TTLL12
rs2257401	-2.7966	0.304867	chr7	99306685	0.580847	1	1	CYP3A7, AC069294.1
rs1357319	-2.7966	0.304867	chr7	99310181	0.580847	1	1	CYP3A7, AC069294.1
rs66630638	-2.26218	0.304479	chr4	56231728	0.581088	1	1	SRD5A3, SRD5A3-AS1
rs11689544	-2.46697	0.300093	chr2	48909171	0.583824	1	1	STON1-GTF2A1L, GTF2A
rs17226088	1.72419	0.290043	chr14	64804157	0.590193	1	1	ESR2, RP11-544I20.2,
rs35866214	1.13441	0.27486	chr2	48902578	0.60009	1	1	STON1-GTF2A1L, GTF2A
rs35125065	1.13441	0.27486	chr2	48904659	0.60009	1	1	STON1-GTF2A1L, GTF2A
rs2911418	2.46863	0.272333	chr16	82123295	0.601771	1	1	HSD17B2, RP11-510J16
rs2504069	-1.47475	0.268331	chr6	152085517	0.604454	1	1	ESR1
rs6185	1.28421	0.26578	chr8	25280800	0.606177	1	1	DOCK5, GNRH1, RP11-3
rs12470196	-1.17891	0.26403	chr2	31763752	0.607365	1	1	SRD5A2, AL133247.2
rs17307280	1.62571	0.26346	chrX	8916646	0.607753	1	1
rs10417524	-1.01516	0.261422	chr19	49522616	0.609145	1	1	RUVBL2, LHB, CTB-60B
rs11764251	1.52936	0.256104	chr7	75612184	0.612809	1	1	POR, TMEM120A
rs1709183	1.58412	0.249151	chr6	152193996	0.617674	1	1	ESR1
rs8190478	1.26574	0.246063	chr9	99064883	0.619861	1	1	HSD17B3
rs56123497	-2.17735	0.239141	chr14	64563782	0.624827	1	1	SYNE2, ESR2, MIR548H
rs9340799	-1.42021	0.239017	chr6	152163381	0.624917	1	1	ESR1
rs12797951	1.25431	0.223754	chr11	71143266	0.636194	1	1	AP002387.1, DHCR7
rs10235630	-1.36849	0.223679	chr7	99466587	0.636251	1	1	CYP3A43, CTD-3244O18
rs17023554	-1.87201	0.223493	chr1	119952837	0.636391	1	1	HSD3B2
rs9322343	-1.96389	0.221356	chr6	152237759	0.638008	1	1	ESR1
rs112800586	1.49478	0.219874	chrX	8916263	0.639136	1	1
rs988328	-2.16721	0.215789	chr6	152241150	0.642268	1	1	ESR1
rs2932766	1.42833	0.215031	chr19	48390424	0.642852	1	1	SULT2A1
rs5934506	1.47949	0.213626	chrX	8913992	0.64394	1	1
rs2813549	-0.775718	0.212241	chr6	152441239	0.645017	1	1	ESR1, SYNE1
rs722208	-1.56927	0.211119	chr6	152322885	0.645891	1	1	ESR1
rs3020314	1.58389	0.207634	chr6	152270672	0.648629	1	1	ESR1
rs113318535	1.45859	0.206568	chrX	8913223	0.649471	1	1
rs3823884	-1.58	0.20527	chr7	75544455	0.6505	1	1	POR, MIR4651, RPL7L1
rs1419745	7.46236	0.203904	chr7	99260092	0.651588	1	1	CYP3A5
rs112591782	1.44751	0.203861	chrX	8913182	0.651622	1	1
rs113247855	1.43827	0.20145	chrX	8912871	0.653553	1	1
rs2813552	1.3674	0.199466	chr6	152441916	0.655152	1	1	ESR1, SYNE1
rs2747654	1.3674	0.199466	chr6	152447099	0.655152	1	1	ESR1, SYNE1
rs1042578	1.74777	0.196109	chr2	31749714	0.65788	1	1	SRD5A2, AL133247.2
rs8017441	-1.29798	0.193828	chr14	64715794	0.65975	1	1	ESR2
rs1256062	-1.29056	0.191836	chr14	64703318	0.661393	1	1	ESR2
rs9340835	-1.23314	0.188751	chr6	152199931	0.663958	1	1	ESR1
rs59429575	-1.21412	0.187677	chr15	51607077	0.664857	1	1	CYP19A1, RP11-108K3.
rs59319662	1.28351	0.183801	chr9	99068024	0.668127	1	1	HSD17B3
rs7897379	-1.31337	0.18332	chr10	65301725	0.668535	1	1	REEP3
rs10149314	1.8772	0.182977	chr14	64571910	0.668827	1	1	SYNE2, ESR2
rs1056836	-1.06749	0.181158	chr2	38298203	0.67038	1	1	RMDN2, RMDN2-AS1, CY
rs28383050	2.05981	0.180913	chr2	31758191	0.67059	1	1	SRD5A2, AL133247.2
rs34328825	-1.34937	0.180525	chr2	48909118	0.670922	1	1	STON1-GTF2A1L, GTF2A
rs2855658	-1.06409	0.179748	chr2	38296890	0.67159	1	1	RMDN2, RMDN2-AS1, CY
rs4464947	-2.05759	0.17566	chr8	143950796	0.67513	1	1	GML, CYP11B1
rs1364284	1.53601	0.174563	chr16	82136254	0.676088	1	1	HSD17B2, RP11-510J16
rs6725150	-1.74296	0.174341	chr2	48907086	0.676282	1	1	STON1-GTF2A1L, GTF2A
rs10865234	-1.74296	0.174341	chr2	48910133	0.676282	1	1	STON1-GTF2A1L, GTF2A
rs61174206	-1.42821	0.171005	chr14	64696200	0.67922	1	1	SYNE2, ESR2
rs3020443	-1.33183	0.162636	chr14	64792340	0.686741	1	1	ESR2, RP11-544I20.2
rs8190581	2.84843	0.160791	chr9	98995852	0.688429	1	1	HSD17B3, AL160269.1
rs4986938	1.19181	0.158743	chr14	64699816	0.690316	1	1	SYNE2, ESR2
rs533486	1.02119	0.158384	chr7	99440694	0.690649	1	1	CYP3A43
rs2042429	-0.868714	0.15374	chr16	82113471	0.694986	1	1	HSD17B2, RP11-510J16
rs8018687	-1.35135	0.153415	chr14	64694082	0.695293	1	1	SYNE2, ESR2
rs10176989	-1.77968	0.153209	chr2	48982868	0.695487	1	1	STON1-GTF2A1L, LHCGR
rs35372579	-1.19948	0.151635	chr2	48864219	0.696978	1	1	STON1-GTF2A1L, GTF2A
rs727428	-1.0539	0.149042	chr17	7537792	0.699453	1	1	SHBG, SAT2
rs10495960	-1.17646	0.146001	chr2	48960032	0.702387	1	1	STON1-GTF2A1L, GTF2A
rs4952922	-1.17646	0.146001	chr2	48961396	0.702387	1	1	STON1-GTF2A1L, GTF2A
rs12907866	1.03837	0.144642	chr15	51545454	0.703709	1	1	RP11-108K3.1, CYP19A
rs9409407	1.59111	0.142291	chr9	99055249	0.706014	1	1	HSD17B3
rs62479404	-1.0223	0.132707	chr7	75526271	0.715642	1	1	RHBDD2, POR
rs60045886	-1.71256	0.130068	chr14	64565235	0.718361	1	1	SYNE2, ESR2, MIR548H
rs2152750	-0.747841	0.126661	chr6	152070145	0.721919	1	1	ESR1
rs13428575	0.92829	0.124707	chr2	48938693	0.723985	1	1	STON1-GTF2A1L, GTF2A
rs61752809	-1.68835	0.123526	chr8	143954501	0.725242	1	1	GML, CYP11B1
rs5297	-1.68835	0.123526	chr8	143955657	0.725242	1	1	GML, CYP11B1
rs9362387	-0.670818	0.122746	chr6	87793401	0.726075	1	1	RN7SKP209, CGA
rs2982551	-0.740066	0.12115	chr6	152061210	0.72779	1	1	ESR1
rs3020301	-0.740066	0.12115	chr6	152061579	0.72779	1	1	ESR1
rs7561278	-1.32146	0.120207	chr2	48954905	0.72881	1	1	STON1-GTF2A1L, GTF2A
rs12439137	1.03428	0.120197	chr15	51516304	0.728821	1	1	RP11-108K3.1, CYP19A
rs1999807	-0.720568	0.118905	chr6	152064199	0.730225	1	1	ESR1
rs73247002	-1.1391	0.115123	chr8	59400325	0.734386	1	1	CYP7A1
rs2144025	1.27698	0.113851	chr6	152307706	0.735802	1	1	ESR1
rs62059833	-0.942354	0.10935	chr17	7514544	0.740885	1	1	FXR2, snoU13, AC0074
rs996751	-1.24325	0.108703	chr16	82133258	0.741626	1	1	HSD17B2, RP11-510J16
rs12150660	1.18973	0.104856	chr17	7521915	0.746078	1	1	FXR2, snoU13, AC0074
rs17523880	-1.16412	0.102542	chr15	51592543	0.7488	1	1	RP11-108K3.1, CYP19A
rs1884722	1.40771	0.0974739	chr2	31748207	0.754882	1	1	SRD5A2, AL133247.2
rs9332975	1.40771	0.0974739	chr2	31750417	0.754882	1	1	SRD5A2, AL133247.2
rs576732	-0.614506	0.0964302	chr4	56237137	0.756156	1	1	SRD5A3, SRD5A3-AS1
rs819270	-0.614506	0.0964302	chr4	56238626	0.756156	1	1	SRD5A3, SRD5A3-AS1
rs1255976	-0.782876	0.0946463	chr14	64643222	0.758351	1	1	SYNE2, ESR2
rs166049	-0.794497	0.0925257	chr5	6632295	0.760991	1	1	NSUN2, SRD5A1
rs12691180	-1.20394	0.0908212	chr2	31766050	0.763136	1	1	SRD5A2, AL133247.2
rs11682325	1.06755	0.0899474	chr2	48899807	0.764244	1	1	STON1-GTF2A1L, GTF2A
rs2982554	-0.626057	0.089847	chr6	152058010	0.764372	1	1	ESR1
rs6201	2.27137	0.0881409	chr1	120054215	0.766554	1	1	HSD3B1
rs2277339	1.08283	0.0880835	chr12	57146069	0.766628	1	1	PRIM1, HSD17B6
rs2982712	0.738827	0.0866915	chr6	152358179	0.768426	1	1	ESR1
rs4245818	0.811072	0.0861436	chr2	48985607	0.769138	1	1	STON1-GTF2A1L, LHCGR
rs1843090	0.668713	0.0851769	chr15	74643034	0.770401	1	1	CYP11A1, CTD-2311M21
rs4637173	0.600757	0.0797876	chr2	48948856	0.777585	1	1	STON1-GTF2A1L, GTF2A
rs10822184	-0.919365	0.0783244	chr10	65337153	0.779581	1	1	REEP3
rs858520	0.608129	0.0751761	chr17	7530271	0.783944	1	1	SHBG, SAT2
rs3798577	0.488757	0.0737956	chr6	152421130	0.785888	1	1	ESR1
rs2445761	-0.755922	0.0713476	chr15	51615616	0.789385	1	1	CYP19A1, RP11-108K3.
rs2772163	0.846335	0.070087	chr14	64693385	0.79121	1	1	SYNE2, ESR2
rs2256191	-0.769042	0.0677096	chr14	64656855	0.794701	1	1	SYNE2, ESR2
rs2982720	-0.693397	0.06688	chr6	152360650	0.795935	1	1	ESR1
rs35648226	0.825758	0.0665732	chr14	64686125	0.796393	1	1	SYNE2, ESR2
rs2476920	-0.730317	0.0629368	chr9	99003657	0.801913	1	1	HSD17B3, AL160269.1,
rs150651160	0.847129	0.0597008	chrX	8913247	0.806969	1	1
rs6729809	-0.530438	0.0583491	chr2	48938662	0.809125	1	1	STON1-GTF2A1L, GTF2A
rs2445762	-0.607684	0.0561567	chr15	51617708	0.812677	1	1	CYP19A1, RP11-108K3.
rs2250122	0.798349	0.0545774	chr6	152443468	0.815281	1	1	ESR1, SYNE1
rs13405728	-1.24405	0.0539151	chr2	48978159	0.816386	1	1	STON1-GTF2A1L, LHCGR
rs3003921	-0.70898	0.0530586	chr6	152279514	0.817824	1	1	ESR1
rs2431260	-0.828805	0.0515432	chr6	152192331	0.820399	1	1	ESR1
rs13421618	-0.877005	0.0508581	chr2	48945954	0.821577	1	1	STON1-GTF2A1L, GTF2A
rs3020304	-0.487212	0.0502236	chr6	152064464	0.822675	1	1	ESR1
rs6581103	-0.813903	0.0496094	chr12	57184425	0.823744	1	1	HSD17B6
rs58100701	-0.747295	0.0496022	chr2	48975298	0.823757	1	1	STON1-GTF2A1L, LHCGR
rs2982896	-0.545263	0.0467079	chr6	152399493	0.828894	1	1	ESR1
rs3891650	-0.74625	0.0458412	chr14	64620971	0.830465	1	1	SYNE2, ESR2
rs2208532	-0.584741	0.0427985	chr2	31788989	0.836105	1	1	SRD5A2, AL133247.2
rs56119175	-1.44221	0.0423736	chr1	120051520	0.836909	1	1	HSD3B1
rs7584253	0.468633	0.0417845	chr2	48927246	0.838031	1	1	STON1-GTF2A1L, GTF2A
rs17398392	-0.847634	0.0399118	chr2	48943141	0.841653	1	1	STON1-GTF2A1L, GTF2A
rs12537277	-0.609204	0.0384562	chr7	75588704	0.84453	1	1	POR
rs3751591	0.71995	0.0384483	chr15	51606710	0.844546	1	1	CYP19A1, RP11-108K3.
rs72729205	-0.821022	0.0378031	chr15	51596556	0.845839	1	1	CYP19A1
rs232535	-0.601891	0.0368588	chr2	38332303	0.847753	1	1	CYP1B1, CYP1B1-AS1
rs4403552	0.683181	0.0367995	chrX	7243304	0.847874	1	1	STS
rs9322334	0.702629	0.0367223	chr6	152200041	0.848031	1	1	ESR1
rs2740570	-1.15362	0.0363798	chr7	99385957	0.848733	1	1	CYP3A4
rs1256030	-0.575154	0.0351834	chr14	64747170	0.851212	1	1	ESR2
rs47340	0.431568	0.0342148	chr22	43562829	0.853251	1	1	TSPO, TTLL12
rs55817859	-0.505589	0.0341551	chr2	48978109	0.853377	1	1	STON1-GTF2A1L, LHCGR
rs8061420	-0.406235	0.0339208	chr16	82082010	0.853875	1	1	HSD17B2, RP11-510J16
rs1124674	-0.368389	0.0331829	chr6	152080735	0.855456	1	1	ESR1
rs11789867	0.624381	0.0331594	chr9	99033474	0.855506	1	1	HSD17B3
rs985694	0.64412	0.0327661	chr6	152286625	0.856357	1	1	ESR1
rs11932035	0.490207	0.0319693	chr4	68615244	0.858095	1	1	RP11-453E17.1, GNRHR
rs5759199	-0.559864	0.0303371	chr22	43551513	0.861727	1	1	TSPO
rs8022428	-0.359849	0.030145	chr14	64563613	0.862162	1	1	SYNE2, ESR2, MIR548H
rs17037563	-0.57013	0.0277067	chr2	48926788	0.8678	1	1	STON1-GTF2A1L, GTF2A
rs7743290	-0.555359	0.0234447	chr6	152309132	0.878306	1	1	ESR1
rs3792246	-0.398569	0.0224872	chr2	48899150	0.880798	1	1	STON1-GTF2A1L, GTF2A
rs72621420	0.446536	0.0224613	chr9	99052343	0.880867	1	1	HSD17B3
rs5934916	-0.605956	0.0211391	chrX	7215434	0.884401	1	1	STS
rs34468125	-0.362381	0.0175002	chr19	48382099	0.894756	1	1	SULT2A1
rs9397463	-0.42948	0.0154072	chr6	152304328	0.901216	1	1	ESR1
rs2982556	-0.248822	0.015116	chr6	152056842	0.902149	1	1	ESR1
rs7158393	0.50812	0.0148087	chr14	64594660	0.903144	1	1	SYNE2, ESR2
rs17161971	0.953591	0.0122744	chr7	99456721	0.911783	1	1	CYP3A43
rs17601241	-0.428586	0.0119851	chr15	51507874	0.912825	1	1	RP11-108K3.1, CYP19A
rs35610027	0.27763	0.0106989	chr4	68605396	0.917617	1	1	RP11-453E17.1, GNRHR
rs12713012	0.204912	0.00931672	chr2	48904550	0.923105	1	1	STON1-GTF2A1L, GTF2A
rs113803069	-0.535368	0.00777994	chr10	65328326	0.929715	1	1	REEP3
rs17828471	0.274488	0.00754417	chr6	152097405	0.930785	1	1	ESR1
rs79177909	0.274488	0.00754417	chr6	152105088	0.930785	1	1	ESR1
rs12419334	0.231542	0.00742688	chr11	71139472	0.931324	1	1	AP002387.1, DHCR7
rs7048229	0.222069	0.0068618	chr9	98996534	0.933982	1	1	HSD17B3, AL160269.1
rs10211237	-0.352098	0.00666568	chr2	38323935	0.93493	1	1	CYP1B1, CYP1B1-AS1
rs1464728	-0.375387	0.00651484	chr2	48906360	0.935669	1	1	STON1-GTF2A1L, GTF2A
rs4953611	-0.375387	0.00651484	chr2	48920263	0.935669	1	1	STON1-GTF2A1L, GTF2A
rs1256040	-0.241893	0.00617602	chr14	64738394	0.937361	1	1	ESR2
rs6557164	0.233944	0.0059586	chr6	152002932	0.938471	1	1	ESR1
rs9340978	-0.36197	0.00591172	chr6	152333945	0.938713	1	1	ESR1
rs2982560	-0.152981	0.00582227	chr6	152055606	0.939177	1	1	ESR1
rs3020345	-0.152981	0.00582227	chr6	152056368	0.939177	1	1	ESR1
rs2982557	-0.152981	0.00582227	chr6	152056369	0.939177	1	1	ESR1
rs5918757	-0.289762	0.00486702	chrX	66806030	0.944381	1	1	AR
rs2066474	-0.196328	0.00471614	chr9	99064425	0.945249	1	1	HSD17B3
rs28757154	-0.310016	0.00432691	chr15	51550667	0.947554	1	1	RP11-108K3.1, CYP19A
rs2956355	0.280713	0.00428327	chr2	48980375	0.947818	1	1	STON1-GTF2A1L, LHCGR
rs73009834	0.207185	0.00409408	chr6	152344346	0.948982	1	1	ESR1
rs1876281	0.102708	0.00324755	chr8	25278509	0.954555	1	1	DOCK5, GNRH1, RP11-3
rs4646	0.198297	0.00323615	chr15	51502844	0.954635	1	1	RP11-108K3.1, CYP19A
rs12618729	-0.139789	0.00251991	chr2	48937349	0.959964	1	1	STON1-GTF2A1L, GTF2A
rs2982552	-0.104041	0.00241117	chr6	152059563	0.960837	1	1	ESR1
rs2982575	-0.104041	0.00241117	chr6	152069791	0.960837	1	1	ESR1
rs1415194	-0.0917879	0.00201067	chr6	152063998	0.964234	1	1	ESR1
rs3020303	-0.0917879	0.00201067	chr6	152064454	0.964234	1	1	ESR1
rs1856057	-0.0917879	0.00201067	chr6	152067869	0.964234	1	1	ESR1
rs1999805	-0.0917879	0.00201067	chr6	152068364	0.964234	1	1	ESR1
rs9340944	0.167622	0.00163622	chr6	152313718	0.967734	1	1	ESR1
rs6749019	-0.0924697	0.00131184	chr2	31797811	0.971107	1	1	SRD5A2, AL133247.2
rs3020346	0.0619269	0.000905538	chr6	152056771	0.975994	1	1	ESR1
rs3020343	-0.0568328	0.000846087	chr6	152054363	0.976795	1	1	ESR1
rs7161192	0.0652632	0.000598972	chr14	64637147	0.980475	1	1	SYNE2, ESR2
rs10504255	-0.0582366	0.000534318	chr8	59398461	0.981558	1	1	CYP7A1
rs4953616	0.0421825	0.000413429	chr2	48941428	0.983778	1	1	STON1-GTF2A1L, GTF2A
rs1256031	-0.0593005	0.000367846	chr14	64746179	0.984698	1	1	ESR2
rs3020306	-0.0395571	0.000348295	chr6	152065886	0.98511	1	1	ESR1
rs139036121	-0.0586457	0.000311946	chrX	8912628	0.985908	1	1
rs11788621	0.0421156	0.000203013	chr9	99069230	0.988632	1	1	HSD17B3
rs8190495	-0.0322957	0.000188205	chr9	99061884	0.989054	1	1	HSD17B3
rs12396249	0.0525007	0.000155468	chrX	66777066	0.990052	1	1	AR
rs10876920	0.0317429	6.90204e-05	chr12	57176175	0.993371	1	1	HSD17B6
rs10876921	0.0317429	6.90204e-05	chr12	57176186	0.993371	1	1	HSD17B6
rs12212176	-0.0229541	3.63493e-05	chr6	152310007	0.99519	1	1	ESR1
rs1998617	-0.00238903	1.57105e-06	chr6	87808614	0.999	1	1	CGA
rs2982562	-0.00197539	1.02206e-06	chr6	152052601	0.999193	1	1	ESR1
rs41334947	10.0209	-1.4231	chr14	64560091	1	1	1	SYNE2, ESR2, MIR548H
rs2781377	10.0209	-1.4231	chr14	64560092	1	1	1	SYNE2, ESR2, MIR548H
rs8007972	-6.64396	-1.75394	chr14	64564527	1	1	1	SYNE2, ESR2, MIR548H
rs10135310	9.95094	-0.284357	chr14	64574140	1	1	1	SYNE2, ESR2
rs57018718	10.0209	-1.4231	chr14	64594019	1	1	1	SYNE2, ESR2
rs2813544	6.47252	-1.19121	chr6	152425582	1	1	1	ESR1
rs2747653	6.47252	-1.19121	chr6	152446057	1	1	1	ESR1, SYNE1
rs6965239	7.47473	-2.85844	chr7	99303971	1	1	1	CYP3A7, AC069294.1
